# Supplementary material for: Eriophyoid mites from Qinghai Province, northwestern China with descriptions of nine new species (Acari, Eriophyoidea)
Source: Zookeys. 2012 May 21;(196):47–107. doi: 10.3897/zookeys.196.2726 (PMC3361086; doi:10.3897/zookeys.196.2726)
Supplement: XML Treatment for Aceria paramacrodonis [file zookeys.196.2726-treatment1.xml]

<!DOCTYPE tp:taxon-treatment
  PUBLIC "-//TaxonX//DTD Taxonomic Treatment Publishing DTD v0 20100105//EN" "tax-treatment-NSO.dtd">
<tp:taxon-treatment xmlns:tp="http://www.plazi.org/taxpub"><tp:treatment-meta><mixed-citation publication-type="journal"><person-group><name><surname>Li</surname><given-names>Hao-Sen</given-names></name><name><surname>Xue</surname><given-names>Xiao-Feng</given-names></name><name><surname>Hong</surname><given-names>Xiao-Yue</given-names></name></person-group><article-title>Eriophyoid mites from Qinghai Province, northwestern China with descriptions of nine new species (Acari, Eriophyoidea)</article-title><source>Zookeys</source><day>21</day><month>5</month><year>2012</year><volume>2012</volume><issue>196</issue><fpage>47</fpage><lpage>107</lpage><pub-id pub-id-type="doi">10.3897/zookeys.196.2726</pub-id></mixed-citation></tp:treatment-meta><tp:nomenclature><tp:taxon-name>
                            <tp:taxon-name-part taxon-name-part-type="genus">Aceria</tp:taxon-name-part>
                            <tp:taxon-name-part taxon-name-part-type="species">paramacrodonis</tp:taxon-name-part>
                        <object-id xmlns:xlink="http://www.w3.org/1999/xlink" xlink:type="simple">http://species-id.net/wiki/Aceria_paramacrodonis</object-id>
								</tp:taxon-name><tp:taxon-authority>Kuang, 1988</tp:taxon-authority><tp:nomenclature-citation-list><tp:nomenclature-citation><tp:taxon-name>Aceria paramacrodonis</tp:taxon-name><comment><xref ref-type="bibr" rid="B14">Kuang 1988</xref>: 49–50, figures 1–6.</comment></tp:nomenclature-citation><tp:nomenclature-citation><tp:taxon-name>Aceria paramacrodonis</tp:taxon-name><comment>; <xref ref-type="bibr" rid="B1">Amrine and Stasny 1994</xref>: 73.</comment></tp:nomenclature-citation><tp:nomenclature-citation><tp:taxon-name>Aceria paramacrodonis</tp:taxon-name><comment>; <xref ref-type="bibr" rid="B11">Kuang 1995</xref>: 61, figure 45.</comment></tp:nomenclature-citation><tp:nomenclature-citation><tp:taxon-name>Aceria paramacrodonis</tp:taxon-name><comment>; <xref ref-type="bibr" rid="B3">Amrine and Stasny 1996</xref>: 295–304.</comment></tp:nomenclature-citation><tp:nomenclature-citation><tp:taxon-name>Aceria paramacrodonis</tp:taxon-name><comment>; <xref ref-type="bibr" rid="B6">Hong and Zhang 1996</xref>: 25, figure 43.</comment></tp:nomenclature-citation><tp:nomenclature-citation><tp:taxon-name>Aceria paramacrodonis</tp:taxon-name><comment>; <xref ref-type="bibr" rid="B25">Song et al. 2008</xref>: 4.</comment></tp:nomenclature-citation></tp:nomenclature-citation-list></tp:nomenclature><tp:treatment-sec sec-type="Host"><title>Host.</title><p><italic><tp:taxon-name>Lycium</tp:taxon-name></italic> sp. (<tp:taxon-name>Solanaceae</tp:taxon-name>).</p></tp:treatment-sec><tp:treatment-sec sec-type="Relation to host"><title>Relation to host.</title><p>Leaf gall; mites produce pocket galls on the lower side of leaves.</p></tp:treatment-sec><tp:treatment-sec sec-type="Distribution"><title>Distribution.</title><p>China (Gansu, Ningxia, Qinghai, Shandong).</p></tp:treatment-sec><ref-list><ref id="B14"><mixed-citation xmlns:xlink="http://www.w3.org/1999/xlink" xlink:type="simple"><person-group><name name-style="western"><surname>Kuang</surname><given-names>HY</given-names></name></person-group> (<year>1988</year>)<article-title> Two new species of the genus <italic>Aceria</italic> from China (Acariformes: Eriophyidae).</article-title><source>Acta Zootaxonomica Sinica </source><volume>13</volume> (<issue>1</issue>): <fpage>49</fpage>-<lpage>51</lpage>.</mixed-citation></ref><ref id="B1"><mixed-citation xmlns:xlink="http://www.w3.org/1999/xlink" xlink:type="simple"><person-group><name name-style="western"><surname>Amrine</surname><given-names>JW Jr</given-names></name><name name-style="western"><surname>Stasny</surname><given-names>TA</given-names></name></person-group> (<year>1994</year>)<source> Catalog of the Eriophyoidea (Acarina: Prostigmata) of the world.</source><publisher-name>Indira Publishing House, West Bloomfield, Michigan</publisher-name>, <publisher-loc>U.S.A.</publisher-loc>, <lpage>804</lpage> pp.</mixed-citation></ref><ref id="B11"><mixed-citation xmlns:xlink="http://www.w3.org/1999/xlink" xlink:type="simple"><person-group><name name-style="western"><surname>Kuang</surname><given-names>HY</given-names></name></person-group> (<year>1995</year>)<source> Economic insect fauna of China. Fasc. 44. (Acari: Eriophyoidea) (I). Science Press, Beijing, China, 198pp+pls7.</source></mixed-citation></ref><ref id="B3"><mixed-citation xmlns:xlink="http://www.w3.org/1999/xlink" xlink:type="simple"><person-group><name name-style="western"><surname>Amrine</surname><given-names>JW Jr</given-names></name><name name-style="western"><surname>Stasny</surname><given-names>TA</given-names></name></person-group> (<year>1996</year>)<article-title> Corrections to the catalog of the Eriophyoidea (Acarina: Prostigmata) of the world.</article-title><source>International Journal of Acarology </source><volume>22</volume> (<issue>4</issue>): <fpage>295</fpage>-<lpage>304</lpage>. doi: <ext-link ext-link-type="uri" xlink:href="http://dx.doi.org/10.1080/01647959608684108" xlink:type="simple">10.1080/01647959608684108</ext-link></mixed-citation></ref><ref id="B6"><mixed-citation xmlns:xlink="http://www.w3.org/1999/xlink" xlink:type="simple"><person-group><name name-style="western"><surname>Hong</surname><given-names>XY</given-names></name><name name-style="western"><surname>Zhang</surname><given-names>ZQ</given-names></name></person-group> (<year>1996</year>)<source> The eriophyoid mites of China: an illustrated catalog and identification keys (Acari: Prostigmata: Eriophyoidea).</source><publisher-name>Associated Publishers, Florida</publisher-name>, <publisher-loc>U.S.A.</publisher-loc>, <lpage>318</lpage> pp.</mixed-citation></ref><ref id="B25"><mixed-citation xmlns:xlink="http://www.w3.org/1999/xlink" xlink:type="simple"><person-group><name name-style="western"><surname>Song</surname><given-names>ZW</given-names></name><name name-style="western"><surname>Xue</surname><given-names>XF</given-names></name><name name-style="western"><surname>Hong</surname><given-names>XY</given-names></name></person-group> (<year>2008</year>)<article-title> Eriophyoid mite fauna (Acari: Eriophyoidea) of Gansu Province, northwestern China with descriptions of twelve new species.</article-title><source>Zootaxa </source><volume>1756</volume>: <fpage>1</fpage>-<lpage>48</lpage>.</mixed-citation></ref></ref-list></tp:taxon-treatment>
