# Supplementary material for: Eriophyoid mites from Qinghai Province, northwestern China with descriptions of nine new species (Acari, Eriophyoidea)
Source: Zookeys. 2012 May 21;(196):47–107. doi: 10.3897/zookeys.196.2726 (PMC3361086; doi:10.3897/zookeys.196.2726)
Supplement: XML Treatment for Aceria qinghaiensis [file zookeys.196.2726-treatment2.xml]

<!DOCTYPE tp:taxon-treatment
  PUBLIC "-//TaxonX//DTD Taxonomic Treatment Publishing DTD v0 20100105//EN" "tax-treatment-NSO.dtd">
<tp:taxon-treatment xmlns:tp="http://www.plazi.org/taxpub"><tp:treatment-meta><mixed-citation publication-type="journal"><person-group><name><surname>Li</surname><given-names>Hao-Sen</given-names></name><name><surname>Xue</surname><given-names>Xiao-Feng</given-names></name><name><surname>Hong</surname><given-names>Xiao-Yue</given-names></name></person-group><article-title>Eriophyoid mites from Qinghai Province, northwestern China with descriptions of nine new species (Acari, Eriophyoidea)</article-title><source>Zookeys</source><day>21</day><month>5</month><year>2012</year><volume>2012</volume><issue>196</issue><fpage>47</fpage><lpage>107</lpage><pub-id pub-id-type="doi">10.3897/zookeys.196.2726</pub-id></mixed-citation></tp:treatment-meta><tp:nomenclature><tp:taxon-name>
                            <tp:taxon-name-part taxon-name-part-type="genus">Aceria</tp:taxon-name-part>
                            <tp:taxon-name-part taxon-name-part-type="species">qinghaiensis</tp:taxon-name-part>
                        <object-id xmlns:xlink="http://www.w3.org/1999/xlink" xlink:type="simple">http://species-id.net/wiki/Aceria_qinghaiensis</object-id>
								</tp:taxon-name><tp:taxon-authority>Kuang, 1997</tp:taxon-authority><tp:nomenclature-citation-list><tp:nomenclature-citation><tp:taxon-name>Aceria qinghaiensis</tp:taxon-name><comment><xref ref-type="bibr" rid="B12">Kuang and Pang 1997</xref>: 231–232, figures 6–11.</comment></tp:nomenclature-citation><tp:nomenclature-citation><tp:taxon-name>Aceria qinghaiensis</tp:taxon-name><comment>; <xref ref-type="bibr" rid="B17">Kuang et al. 2005</xref>: 31–32, figure 29.</comment></tp:nomenclature-citation><tp:nomenclature-citation><tp:taxon-name>Aceria qinghaiensis</tp:taxon-name><comment>; <xref ref-type="bibr" rid="B25">Song et al. 2008</xref>: 14.</comment></tp:nomenclature-citation></tp:nomenclature-citation-list></tp:nomenclature><tp:treatment-sec sec-type="Host"><title>Host.</title><p><italic><tp:taxon-name>Salix babylonica</tp:taxon-name></italic> L. (<tp:taxon-name>Salicaceae</tp:taxon-name>).</p></tp:treatment-sec><tp:treatment-sec sec-type="Relation to host"><title>Relation to host. </title><p>The mites produce pockets on the lower surface of the leaves.</p></tp:treatment-sec><tp:treatment-sec sec-type="Distribution"><title>Distribution.</title><p>China (Gansu, Qinghai).</p></tp:treatment-sec><ref-list><ref id="B12"><mixed-citation xmlns:xlink="http://www.w3.org/1999/xlink" xlink:type="simple"><person-group><name name-style="western"><surname>Kuang</surname><given-names>HY</given-names></name><name name-style="western"><surname>Pang</surname><given-names>HL</given-names></name></person-group> (<year>1997</year>)<article-title> Four new species of the Eriophyinae (Acari: Eriophyidae) from China.</article-title><source>Entomotaxonomia </source><volume>19</volume> (<issue>3</issue>): <fpage>230</fpage>-<lpage>234</lpage>.</mixed-citation></ref><ref id="B17"><mixed-citation xmlns:xlink="http://www.w3.org/1999/xlink" xlink:type="simple"><person-group><name name-style="western"><surname>Kuang</surname><given-names>HY</given-names></name><name name-style="western"><surname>Luo</surname><given-names>GH</given-names></name><name name-style="western"><surname>Wang</surname><given-names>AW</given-names></name></person-group> (<year>2005</year>)<source> Fauna of Eriophyid mites from China (II) (Acari: Eriophyoidea).</source><publisher-name>China Forestry Publishing House, Beijing</publisher-name>, <publisher-loc>China</publisher-loc>, <lpage>176</lpage> pp.</mixed-citation></ref><ref id="B25"><mixed-citation xmlns:xlink="http://www.w3.org/1999/xlink" xlink:type="simple"><person-group><name name-style="western"><surname>Song</surname><given-names>ZW</given-names></name><name name-style="western"><surname>Xue</surname><given-names>XF</given-names></name><name name-style="western"><surname>Hong</surname><given-names>XY</given-names></name></person-group> (<year>2008</year>)<article-title> Eriophyoid mite fauna (Acari: Eriophyoidea) of Gansu Province, northwestern China with descriptions of twelve new species.</article-title><source>Zootaxa </source><volume>1756</volume>: <fpage>1</fpage>-<lpage>48</lpage>.</mixed-citation></ref></ref-list></tp:taxon-treatment>
