# Supplementary material for: Eriophyoid mites from Qinghai Province, northwestern China with descriptions of nine new species (Acari, Eriophyoidea)
Source: Zookeys. 2012 May 21;(196):47–107. doi: 10.3897/zookeys.196.2726 (PMC3361086; doi:10.3897/zookeys.196.2726)
Supplement: XML Treatment for Acaphyllisa tuberculumae [file zookeys.196.2726-treatment3.xml]

<!DOCTYPE tp:taxon-treatment
  PUBLIC "-//TaxonX//DTD Taxonomic Treatment Publishing DTD v0 20100105//EN" "tax-treatment-NSO.dtd">
<tp:taxon-treatment xmlns:tp="http://www.plazi.org/taxpub"><tp:treatment-meta><mixed-citation publication-type="journal"><person-group><name><surname>Li</surname><given-names>Hao-Sen</given-names></name><name><surname>Xue</surname><given-names>Xiao-Feng</given-names></name><name><surname>Hong</surname><given-names>Xiao-Yue</given-names></name></person-group><article-title>Eriophyoid mites from Qinghai Province, northwestern China with descriptions of nine new species (Acari, Eriophyoidea)</article-title><source>Zookeys</source><day>21</day><month>5</month><year>2012</year><volume>2012</volume><issue>196</issue><fpage>47</fpage><lpage>107</lpage><pub-id pub-id-type="doi">10.3897/zookeys.196.2726</pub-id></mixed-citation></tp:treatment-meta><tp:nomenclature><tp:taxon-name>
                            <tp:taxon-name-part taxon-name-part-type="genus">Acaphyllisa</tp:taxon-name-part>
                            <tp:taxon-name-part taxon-name-part-type="species">tuberculumae</tp:taxon-name-part>
                        <object-id xmlns:xlink="http://www.w3.org/1999/xlink" xlink:type="simple">urn:lsid:zoobank.org:act:90E42ADF-5C3A-449D-A4C1-BA012B3D09F1</object-id>
								<object-id xmlns:xlink="http://www.w3.org/1999/xlink" xlink:type="simple">http://species-id.net/wiki/Acaphyllisa_tuberculumae</object-id>
								</tp:taxon-name><tp:taxon-status xmlns:xlink="http://www.w3.org/1999/xlink" xlink:type="simple">sp. n.</tp:taxon-status><xref ref-type="fig" rid="F1">Figures 1</xref><xref ref-type="fig" rid="F2"/><xref ref-type="fig" rid="F3">–3</xref></tp:nomenclature><tp:treatment-sec sec-type="Description"><title>Description.</title><p>Female. (n = 8) Body fusiform, light yellow, 171 (171–195), 72 (70–75) wide. <bold>Gnathosoma</bold> 21 (20–21), projecting obliquely down, suboral plate present, p<!--PageBreak-->edipalp coxal seta (<italic>ep</italic>) 4 (4–5), dorsal pedipalp genual seta (<italic>d</italic>) 7 (7–8), cheliceral stylets 16 (16–18). <bold>Prodorsal shield</bold> 49 (45–49), 53 (53–60) wide, subtriangular; frontal lobe 6 (5–8); median, admedian and submedian lines present, median line ending at <!--PageBreak--><!--PageBreak--><!--PageBreak-->basal 1/2 of prodorsal shield, admedian lines connected at basal 1/2 and 2/3 of prodorsal shield, forming three cells on each side of the median line. Scapular tubercles ahead of rear shield margin, 2 (2–3), 18 (18–19) apart, scapular setae (<italic>sc</italic>) 8 (6–8), projecting centrad. <bold>Coxigenital region</bold> with 10 smooth annuli. Coxisternal plates with granules, anterolateral setae on coxisternum <bold>I</bold> (<italic>1b</italic>) 7 (7–8), 14 (14–15) apart, proximal setae on coxisternum <bold>I</bold> (<italic>1a</italic>) 19 (19–21), 11 (10–11) apart, proximal setae on coxisternum <bold>II</bold> (<italic>2a</italic>) 51 (51–53), 26 (26–28) apart, tubercles <italic>1b</italic> and <italic>1a</italic> 8 (8–9) apart, tubercles <italic>1a</italic> and <italic>2a</italic> 8 (8–9) apart. Prosternal apodeme combined, 7 (6–7). <bold>Leg I</bold> 36 (35–36), femur 10 (9–10), basiventral femoral seta (<italic>bv</italic>) 8 (8–10); genu 5 (5–6), antaxial genual seta (<italic>l"</italic>) 29 (29–31); tibia 8 (7–8), paraxial tibial seta (<italic>l’</italic>) 7 (7–8), located at 1/4 from dorsal base; tarsus 8 (7–8), seta <italic>ft’</italic> 17 (17–19), seta <italic>ft"</italic> 22 (22–23), seta <italic>u’</italic> 5 (5–6); tarsal empodium (<italic>em</italic>) 6 (6–7), divided, 2-rayed on each side, tarsal solenidion (<italic>ω</italic>) 7 (6–7), knobbed. <bold>Leg II</bold> 28 (28–33), femur 10 (9–10), basiventral femoral seta (<italic>bv</italic>) 10 (9–10); genu 5 (4–5), antaxial genual seta (<italic>l"</italic>) 6 (6–8); tibia 6 (6–7); tarsus 7 (6–7), seta <italic>ft’</italic> 5 (5–7), seta <italic>ft"</italic> 21 (21–22), seta <italic>u’</italic> 5 (5–6); tarsal empodium (<italic>em</italic>) 6 (5–6), divided, 2-rayed on each side, tarsal solenidion (<italic>ω</italic>) 6 (6–7), knobbed. <bold>Opisthosoma</bold> dorsally with 55 (55–57) annuli, with round microtubercles, ventrally with 77 (74–77) annuli, with round microtubercles. Setae <italic>c2</italic> 31 (28–31) on ventral annulus 14 (14–16), 56 (54–56) apart; setae <italic>d</italic> 55 (55–60) on ventral annulus 34 (33–34), 38 (33–38) apart; setae <italic>e</italic> 17 (16–17) on ventral annulus 52 (52–53), 20 (18–20) apart; setae <italic>f</italic> 28 (25–28) on ventral annulus 71 (69–71), 26 (25–26) apart. Setae <italic>h1</italic> 2 (2–3), <italic>h2</italic> 70 (70–75). <bold>Female genitalia</bold> 18 (17–18), 24 (24–25) wide, coverflap smooth, setae <italic>3a</italic> 33 (33–35), 14 (14–15) apart.</p><p>Male. (n = 1) Body fusiform, light yellow, 150, 57 wide. <bold>Gnathosoma</bold> 17, projecting obliquely down, suboral plate present, pedipalp coxal seta (<italic>ep</italic>) 5, dorsal pedipalp genual seta (<italic>d</italic>) 5, cheliceral stylets 13. <bold>Prodorsal shield</bold> has the same design as female, 44, 48 wide, subtriangular; frontal lobe 5. Scapular tubercles ahead of rear shield margin, 3, 18 apart, scapular setae (<italic>sc</italic>) 6, projecting centrad. <bold>Coxigenital region</bold> with 10 smooth annuli. Coxisternal plates with granules, anterolateral setae on coxisternum <bold>I</bold> (<italic>1b</italic>) 7, 12 apart, proximal setae on coxisternum <bold>I</bold> (<italic>1a</italic>) 18, 10 apart, proximal setae on coxisternum <bold>II</bold> (<italic>2a</italic>) 45, 23 apart, tubercles <italic>1b</italic> and <italic>1a</italic> 7 apart, tubercles <italic>1a</italic> and <italic>2a</italic> 7 apart. Prosternal apodeme combined, 5. <bold>Legs</bold> with usual series of setae. <bold>Leg I</bold> 29, femur 9, basiventral femoral seta (<italic>bv</italic>) 8; genu 5, antaxial genual seta (<italic>l"</italic>) 31; tibia 7, paraxial tibial seta (<italic>l’</italic>) 6, located at 1/4 from dorsal base; tarsus 6, seta <italic>ft’</italic> 17), seta <italic>ft"</italic> 18, seta <italic>u’</italic> 4; tarsal empodium (<italic>em</italic>) 6, divided, 2-rayed on each side, tarsal solenidion (<italic>ω</italic>) 6, knobbed. <bold>Leg II</bold> 28, femur 10, basiventral femoral seta (<italic>bv</italic>) 8; genu 4, antaxial genual seta (<italic>l"</italic>) 8; tibia 6; tarsus 6, seta <italic>ft’</italic> 5, seta <italic>ft"</italic> 18, seta <italic>u’</italic> 4; tarsal empodium (<italic>em</italic>) 5, divided, 2-rayed on each side, tarsal solenidion (<italic>ω</italic>) 6, knobbed. <bold>Opisthosoma</bold> dorsally with 51 annuli, with round microtubercles, ventrally with 66 annuli, with round microtubercles. Setae <italic>c2</italic> 21 on ventral annulus 12, 42 apart; setae <italic>d</italic> 42 on ventral annulus 27, 28 apart; setae <italic>e</italic> 16 on ventral annulus 43, 16 apart; setae <italic>f</italic> 25 on ventral annulus 61, 21 apart. Setae <italic>h1</italic> 2, <italic>h2</italic> 60. <bold>Male genitalia</bold> forming a “Y” like structure in the middle, 19 wide, setae <italic>3a</italic> 22, 15 apar<!--PageBreak-->t.</p><fig id="F1" position="float" orientation="portrait"><label>Figure 1.</label><caption><p><italic><tp:taxon-name>Acaphyllisa tuberculumae</tp:taxon-name></italic> sp. n.: <bold>D</bold> dorsal view of female <bold>CG</bold> coxae and female genitalia <bold>CMG</bold> coxae and male genitalia.</p></caption><graphic xmlns:xlink="http://www.w3.org/1999/xlink" xlink:href="ZooKeys-196-047-g001.jpg" position="float" orientation="portrait" xlink:type="simple"/></fig><fig id="F2" position="float" orientation="portrait"><label>Figure 2.</label><caption><p><italic><tp:taxon-name>Acaphyllisa tuberculumae</tp:taxon-name></italic> sp. n.: <bold>V</bold> ventral view of female <bold>em</bold> empodium <bold>IG</bold> female internal genitalia <bold>L1</bold> leg I <bold>L2</bold> leg II.</p></caption><graphic xmlns:xlink="http://www.w3.org/1999/xlink" xlink:href="ZooKeys-196-047-g002.jpg" position="float" orientation="portrait" xlink:type="simple"/></fig><fig id="F3" position="float" orientation="portrait"><label>Figure 3.</label><caption><p><italic><tp:taxon-name>Acaphyllisa tuberculumae</tp:taxon-name></italic> sp. n.: <bold>A</bold> dorsal view of female <bold>B</bold> ventral view of female <bold>C</bold> dorsal view of female posterior part <bold>D</bold> ventral view of female posterior part <bold>E</bold> prodorsal shield <bold>F</bold> coxae and female genitalia.</p></caption><graphic xmlns:xlink="http://www.w3.org/1999/xlink" xlink:href="ZooKeys-196-047-g003.jpg" position="float" orientation="portrait" xlink:type="simple"/></fig></tp:treatment-sec><tp:treatment-sec sec-type="Type material"><title>Type material.</title><p><bold>Holotype</bold>, female (slide number NJAUEri789B, marked Holotype), from <italic><tp:taxon-name>Populus</tp:taxon-name></italic> sp. (<tp:taxon-name>Salicaceae</tp:taxon-name>), Xining City, Qinghai Province, P. R. China, <named-content xmlns:xlink="http://www.w3.org/1999/xlink" content-type="dwc:verbatimCoordinates" xlink:type="simple">36°38'18"N, 101°45'27"E</named-content>, elevation 2241m, 21 July 2007, coll. Xiao-Feng Xue. <bold>Paratypes</bold>, 7 females and 1 male (slide number NJAUEri789B), with the same data as holotype.</p></tp:treatment-sec><tp:treatment-sec sec-type="Relation to host"><title>Relation to host.</title><p>Vagrant on leaf lower surface. No damage to the host was observed.</p></tp:treatment-sec><tp:treatment-sec sec-type="Etymology"><title>Etymology.</title><p>The specific designation <italic>tuberculumae</italic> is from the character of dorsal opisthosomal microtubercles, “tuberculum” in Latin; masculine in gender.</p></tp:treatment-sec><tp:treatment-sec sec-type="Differential diagnosis"><title>Differential diagnosis.</title><p>This species is similar to <italic><tp:taxon-name>Acaphyllisa populi</tp:taxon-name></italic> Xue &amp; Hong, 2006, but can be differentiated from the latter by prodorsal shield with six cells in the middle (prodorsal shield without cells in <italic><tp:taxon-name>Acaphyllisa populi</tp:taxon-name></italic>), opisthosoma dorsally with round microtubercles (opisthosoma dorsally with elliptical microtubercles only on ridges in <italic><tp:taxon-name>Acaphyllisa populi</tp:taxon-name></italic>), female genitalia coverflap smooth (female genital coverflap with 10 longitudinal ridges in <italic><tp:taxon-name>Acaphyllisa populi</tp:taxon-name></italic>).</p></tp:treatment-sec></tp:taxon-treatment>
