# Supplementary material for: Eriophyoid mites from Qinghai Province, northwestern China with descriptions of nine new species (Acari, Eriophyoidea)
Source: Zookeys. 2012 May 21;(196):47–107. doi: 10.3897/zookeys.196.2726 (PMC3361086; doi:10.3897/zookeys.196.2726)
Supplement: XML Treatment for Proiectus xiningensis [file zookeys.196.2726-treatment4.xml]

<!DOCTYPE tp:taxon-treatment
  PUBLIC "-//TaxonX//DTD Taxonomic Treatment Publishing DTD v0 20100105//EN" "tax-treatment-NSO.dtd">
<tp:taxon-treatment xmlns:tp="http://www.plazi.org/taxpub"><tp:treatment-meta><mixed-citation publication-type="journal"><person-group><name><surname>Li</surname><given-names>Hao-Sen</given-names></name><name><surname>Xue</surname><given-names>Xiao-Feng</given-names></name><name><surname>Hong</surname><given-names>Xiao-Yue</given-names></name></person-group><article-title>Eriophyoid mites from Qinghai Province, northwestern China with descriptions of nine new species (Acari, Eriophyoidea)</article-title><source>Zookeys</source><day>21</day><month>5</month><year>2012</year><volume>2012</volume><issue>196</issue><fpage>47</fpage><lpage>107</lpage><pub-id pub-id-type="doi">10.3897/zookeys.196.2726</pub-id></mixed-citation></tp:treatment-meta><tp:nomenclature><tp:taxon-name>
                            <tp:taxon-name-part taxon-name-part-type="genus">Proiectus</tp:taxon-name-part>
                            <tp:taxon-name-part taxon-name-part-type="species">xiningensis</tp:taxon-name-part>
                        <object-id xmlns:xlink="http://www.w3.org/1999/xlink" xlink:type="simple">urn:lsid:zoobank.org:act:21DA68FE-18B9-4305-B088-20BF3A865A3C</object-id>
								<object-id xmlns:xlink="http://www.w3.org/1999/xlink" xlink:type="simple">http://species-id.net/wiki/Proiectus_xiningensis</object-id>
								</tp:taxon-name><tp:taxon-status xmlns:xlink="http://www.w3.org/1999/xlink" xlink:type="simple">sp. n.</tp:taxon-status><xref ref-type="fig" rid="F4">Figures 4</xref><xref ref-type="fig" rid="F5"/><xref ref-type="fig" rid="F6"/><xref ref-type="fig" rid="F7">–7</xref></tp:nomenclature><tp:treatment-sec sec-type="Description"><title>Description.</title><p>Female. (n = 5) Body fusiform, light yellow, 248 (223–308), 100 (100–110) wide, 90 (90–91) thick. <bold>Gnathosoma</bold> 33 (33–34), projecting obliquely down, suboral plate present, pedipalp coxal seta (<italic>ep</italic>) 3 (3–5), dorsal pedipalp genual seta (<italic>d</italic>) 15 (11–15), cheliceral stylets 33 (33–34). <bold>Prodorsal shield</bold> 73 (65–73), 100 (100–110) wide, subtriangular, with a large projection on each lateral margin 7 (6–7); frontal lobe broad 24 (22–24); median, admedian and submedian lines obscure, median and admedian lines connected at base. Scapular tubercles ahead of rear shield margin, 2 (2–3), 30 (27–30) apart, scapular setae (<italic>sc</italic>) 8 (6–8), projecting centrad. <bold>Coxigenital region</bold> with 17 (14–17) annuli, with round microtubercles, with deep seam under coxisternal plate II. Coxisternal plates with short lines, anterolateral setae on coxisternum <bold>I</bold> (<italic>1b</italic>) 10 (10–11), 18 (18–19) apart, proximal setae on coxisternum <bold>I</bold> (<italic>1a</italic>) 22 (20–22), 13 (12–13) apart, proximal setae on coxisternum <bold>II</bold> (<italic>2a</italic>) 52 (50–52), 32 (32–33) apart, tubercles <italic>1b</italic> and <italic>1a</italic> 11 (10–11) apart, tubercles <italic>1a</italic> and <italic>2a</italic> 10 (10–11) apart. Prosternal apodeme separated, 4 (4–5). <bold>Leg I</bold> 43 (40–45), femur 9 (8–10), basiventral femoral seta (<italic>bv</italic>) 14 (12–14); genu 9 (8–10), antaxial genual seta (<italic>l"</italic>) 28 (28–34); tibia 15 (13–15), paraxial tibial seta (<italic>l’</italic>) 5 (5–6), located at 1/2 from dorsal base; tarsus 10 (9–10), seta <italic>ft’</italic> 17 (17–18), seta <italic>ft"</italic> 30 (30–32), seta <italic>u’</italic> 5 (5–6); tarsal empodium (<italic>em</italic>) 8 (7–8), simple, 5-rayed, tarsal solenidion (<italic>ω</italic>) 10 (9–10), knobbed. <bold>Leg II</bold> 40 (40–41), femur 13 (13–16), basiventral femoral seta (<italic>bv</italic>) 13 (10–13); genu 6 (6–8), antaxial genual seta (<italic>l"</italic>) 8 (7–8); tibia 10 (10–12); tarsus 8 (8–9), seta <italic>ft’</italic> 9 (8–9), <!--PageBreak--><!--PageBreak--><!--PageBreak--><!--PageBreak--><!--PageBreak-->seta <italic>ft"</italic> 27 (27–28), seta <italic>u’</italic> 5 (5–6); tarsal empodium (<italic>em</italic>) 8 (7–8), simple, 5-rayed, tarsal solenidion (<italic>ω</italic>) 10 (9–10), knobbed. <bold>Opisthosoma</bold> dorsally with 41 (39–41) annuli, with weak filamentous microtubercles, ventrally with 92 (92–100) annuli, with round microtubercles. Setae <italic>c2</italic> 21 (21–22) on ventral annulus 15 (15–20), 70 (70–73) apart; setae <italic>d</italic> 100 (80–100) on ventral annulus 34 (34–39), 37 (37–46) apart; setae <italic>e</italic> 55 (55–65) on ventral annulus 56 (56–61), 21 (21–22) apart; setae <italic>f</italic> 33 (30–33) on ventral annulus 84 (84–90), 28 (28–29) apart. Setae <italic>h1</italic> 7 (6–7), <italic>h2</italic> 65 (55–65). <bold>Female genitalia</bold> 28 (28–30), 33 (33–34) wide, coverflap with 19 longitudinal ridges, setae <italic>3a</italic> 10 (10–12), 23 (21–22) apart.</p><p>Male. (n = 1) Body fusiform, light yellow, 250, 90 wide. <bold>Gnathosoma</bold> 34, projecting obliquely down, suboral plate present, pedipalp coxal seta (<italic>ep</italic>) 3, dorsal pedipalp genual seta (<italic>d</italic>) 11, cheliceral stylets 50. <bold>Prodorsal shield</bold> has the same design as female, 70, 90 wide, subtriangular; with a large projection on each lateral margin, 6; frontal lobe broad, 21. Scapular tubercles ahead of rear shield margin, 2, 23 apart, scapular setae (<italic>sc</italic>) 6, projecting centrad. <bold>Coxigenital region</bold> with 16 annuli, with round microtubercles, with deep seam under coxisternal plate II. Coxisternal plates with short lines, anterolateral setae on coxisternum <bold>I</bold> (<italic>1b</italic>) 10, 15 apart, proximal setae on coxisternum <bold>I</bold> (<italic>1a</italic>) 15, 12 apart, proximal setae on coxisternum <bold>II</bold> (<italic>2a</italic>) 52, 29 apart, tubercles <italic>1b</italic> and <italic>1a</italic> 10 apart, tubercles <italic>1a</italic> and <italic>2a</italic> 11 apart. Prosternal apodeme separated, 5. <bold>Leg I</bold> 40, femur 10, basiventral femoral seta (<italic>bv</italic>) 13; genu 8, antaxial genual seta (<italic>l"</italic>) 31; tibia 13, paraxial tibial seta (<italic>l’</italic>) 5, located at 1/2 from dorsal base; tarsus 8, seta <italic>ft’</italic> 17, seta <italic>ft"</italic> 30, seta <italic>u’</italic> 5; tarsal empodium (<italic>em</italic>) 7, simple, 5-rayed, tarsal solenidion (<italic>ω</italic>) 9, knobbed. <bold>Leg II</bold> 37, femur 15, basiventral femoral seta (<italic>bv</italic>) 12; genu 6, antaxial genual seta (<italic>l"</italic>) 7; tibia 10; tarsus 8), seta <italic>ft’</italic> 7, seta <italic>ft"</italic> 25, seta <italic>u’</italic> 5; tarsal empodium (<italic>em</italic>) 7, simple, 5-rayed, tarsal solenidion (<italic>ω</italic>) 9, knobbed. <bold>Opisthosoma</bold> dorsally with 41 annuli, with weak filamentous microtubercles, ventrally with 94 annuli, with round microtubercles. Setae <italic>c2</italic> 21 on ventral annulus 18, 60 apart; setae <italic>d</italic> 80 on ventral annulus 36, 38 apart; setae <italic>e</italic> 60 on ventral annulus 58, 20 apart; setae <italic>f</italic> 27 on ventral annulus 88, 25 apart. Setae <italic>h1</italic> 6, <italic>h2</italic> 65. <bold>Male genitalia</bold> 25 wide, setae <italic>3a</italic> 12, 22 apart.</p><fig id="F4" position="float" orientation="portrait"><label>Figure 4.</label><caption><p><italic><tp:taxon-name>Proiectus xiningensis</tp:taxon-name></italic> sp. n.: <bold>D</bold> dorsal view of female <bold>CMG</bold> coxae and male genitalia <bold>CG</bold> coxae and female genitalia.</p></caption><graphic xmlns:xlink="http://www.w3.org/1999/xlink" xlink:href="ZooKeys-196-047-g004.jpg" position="float" orientation="portrait" xlink:type="simple"/></fig><fig id="F5" position="float" orientation="portrait"><label>Figure 5.</label><caption><p><italic><tp:taxon-name>Proiectus xiningensis</tp:taxon-name></italic> sp. n.: <bold>L</bold> lateral view of female <bold>LO</bold> lateral microtubercles <bold>IG</bold> female internal genitalia <bold>em</bold> empodium <bold>L1</bold> leg I <bold>L2</bold> leg II.</p></caption><graphic xmlns:xlink="http://www.w3.org/1999/xlink" xlink:href="ZooKeys-196-047-g005.jpg" position="float" orientation="portrait" xlink:type="simple"/></fig><fig id="F6" position="float" orientation="portrait"><label>Figure 6.</label><caption><p><italic><tp:taxon-name>Proiectus xiningensis</tp:taxon-name></italic> sp. n.: <bold>A</bold> dorsal view of female <bold>B</bold> ventral view of female <bold>C</bold> lateral microtubercles <bold>D</bold> empodium <bold>E</bold> dorsal view of female posterior part <bold>F</bold> ventral view of female posterior part <bold>G </bold>leg I and leg II.</p></caption><graphic xmlns:xlink="http://www.w3.org/1999/xlink" xlink:href="ZooKeys-196-047-g006.jpg" position="float" orientation="portrait" xlink:type="simple"/></fig><fig id="F7" position="float" orientation="portrait"><label>Figure 7.</label><caption><p><italic><tp:taxon-name>Proiectus xiningensis</tp:taxon-name></italic> sp. n.: <bold>H</bold> lateral view of female <bold>I</bold> coxae and female genitalia <bold>J</bold> coxae and male genitalia <bold>K</bold> lateral view of female posterior part <bold>L</bold> prodorsal shield <bold>M</bold> female internal genitalia.</p></caption><graphic xmlns:xlink="http://www.w3.org/1999/xlink" xlink:href="ZooKeys-196-047-g007.jpg" position="float" orientation="portrait" xlink:type="simple"/></fig></tp:treatment-sec><tp:treatment-sec sec-type="Type material"><title>Type material.</title><p><bold>Holotype</bold>, female (slide number NJAUEri790, marked Holotype), from <italic><tp:taxon-name>Pinus</tp:taxon-name></italic> sp. (<tp:taxon-name>Pinaceae</tp:taxon-name>), Xining City, Qinghai Province, P. R. China, <named-content xmlns:xlink="http://www.w3.org/1999/xlink" content-type="dwc:verbatimCoordinates" xlink:type="simple">36°38'18"N, 101°45'27"E</named-content>, elevation 2241m, 21 July 2007, coll. Xiao-Feng Xue. <bold>Paratypes</bold>, 4 females and 1 male (slide number NJAUEri790), with the same data as holotype.</p></tp:treatment-sec><tp:treatment-sec sec-type="Relation to host"><title>Relation to host.</title><p>Vagrant on terminal part of the needles. No damage to the host was observed.</p><p><bold>Etymology.</bold> The specific designation <italic>xiningensis</italic> is from the place name Xining City, where this new species was collected; feminine in gender.</p></tp:treatment-sec><tp:treatment-sec sec-type="Differential diagnosis"><title>Differential diagnosis.</title><p>This species is similar to <italic><tp:taxon-name>Proiectus thunbergis</tp:taxon-name></italic> Xue, Song, Amrine &amp; Hong, 2007, but can be differentiated from the latter by median and admedian lines of prodorsal shield simple (median and admedian lines with granules in <italic><tp:taxon-name>Proiectus thunbergis</tp:taxon-name></italic>), opisthosoma dorsally annuli with weak filamentous microtubercles (opisthosoma dorsally annuli with round microtubercles in <italic><tp:taxon-name>Proiectus thunbergis</tp:taxon-name></italic>), tarsal empodium (<italic>em</italic>) 5-rayed (4-rayed in <italic><tp:taxon-name>Proiectus thunbergis</tp:taxon-name></italic>).</p><!--PageBreak--></tp:treatment-sec></tp:taxon-treatment>
