# Supplementary material for: Eriophyoid mites from Qinghai Province, northwestern China with descriptions of nine new species (Acari, Eriophyoidea)
Source: Zookeys. 2012 May 21;(196):47–107. doi: 10.3897/zookeys.196.2726 (PMC3361086; doi:10.3897/zookeys.196.2726)
Supplement: XML Treatment for Phyllocoptes beishaniensis [file zookeys.196.2726-treatment5.xml]

<!DOCTYPE tp:taxon-treatment
  PUBLIC "-//TaxonX//DTD Taxonomic Treatment Publishing DTD v0 20100105//EN" "tax-treatment-NSO.dtd">
<tp:taxon-treatment xmlns:tp="http://www.plazi.org/taxpub"><tp:treatment-meta><mixed-citation publication-type="journal"><person-group><name><surname>Li</surname><given-names>Hao-Sen</given-names></name><name><surname>Xue</surname><given-names>Xiao-Feng</given-names></name><name><surname>Hong</surname><given-names>Xiao-Yue</given-names></name></person-group><article-title>Eriophyoid mites from Qinghai Province, northwestern China with descriptions of nine new species (Acari, Eriophyoidea)</article-title><source>Zookeys</source><day>21</day><month>5</month><year>2012</year><volume>2012</volume><issue>196</issue><fpage>47</fpage><lpage>107</lpage><pub-id pub-id-type="doi">10.3897/zookeys.196.2726</pub-id></mixed-citation></tp:treatment-meta><tp:nomenclature><tp:taxon-name>
                            <tp:taxon-name-part taxon-name-part-type="genus">Phyllocoptes</tp:taxon-name-part>
                            <tp:taxon-name-part taxon-name-part-type="species">beishaniensis</tp:taxon-name-part>
                        <object-id xmlns:xlink="http://www.w3.org/1999/xlink" xlink:type="simple">urn:lsid:zoobank.org:act:0ABE4028-A29D-4B4A-B7FE-133603A01C99</object-id>
								<object-id xmlns:xlink="http://www.w3.org/1999/xlink" xlink:type="simple">http://species-id.net/wiki/Phyllocoptes_beishaniensis</object-id>
								</tp:taxon-name><tp:taxon-status xmlns:xlink="http://www.w3.org/1999/xlink" xlink:type="simple">sp. n.</tp:taxon-status><xref ref-type="fig" rid="F8">Figures 8</xref><xref ref-type="fig" rid="F9"/><xref ref-type="fig" rid="F10"/><xref ref-type="fig" rid="F11">–11</xref></tp:nomenclature><tp:treatment-sec sec-type="Description"><title>Description.</title><p>Female. (n = 13) Body fusiform, light yellow, 168 (160–178), 63 (66–67) wide, 61 (61–68) thick. <bold>Gnathosoma</bold> 20 (20–25), projecting obliquely down, suboral plate present, pedipalp coxal seta (<italic>ep</italic>) 6 (5–6), dorsal pedipalp genual seta (<italic>d</italic>) 6 (6–7), cheliceral stylets 16 (16–20). <bold>Prodorsal shield</bold> 48 (46–48), 65 (60–65) wide, subtriangular; frontal lobe 10 (9–10); median, admedian and submedian lines present, median line ending at basal 1/2 of prodorsal shield and connected with admedian lines at basal 1/4. Scapular tubercles ahead of rear shield margin, 2 (2–3), 22 (21–22) apart, scapular setae (<italic>sc</italic>) 10 (8–11), projecting centrad. <bold>Coxigenital region</bold> with 5 (4–5) smooth annuli. Coxisternal plates smooth, anterolateral setae on coxisternum <bold>I</bold> (<italic>1b</italic>) 8 (7–8), 13 (13–14) apart, proximal setae on coxisternum <bold>I</bold> (<italic>1a</italic>) 21 (17–21), 10 (10–11) apart, proximal setae on coxisternum <bold>II</bold> (<italic>2a</italic>) 42 (42–45), 30 (30–31) apart, tubercles <italic>1b</italic> and <italic>1a</italic> 9 (9–10) apart, tubercles <italic>1a</italic> and <italic>2a</italic> 10 (10–11) apart. Prosternal apodeme combined 6 (6–7). <bold>Leg I</bold> 33 (33–34), femur 11 (10–11), basiventral femoral seta (<italic>bv</italic>) 12 (12–13); genu 6 (5–6), antaxial genual seta (<italic>l"</italic>) 23 (22–23); tibia 8 (8–9), paraxial tibial seta (<italic>l’</italic>) 7 (6–7), located at 1/3 from dorsal base; tarsus 6 (6–7), seta <italic>ft’</italic> 18 (18–19), seta <italic>ft"</italic> 22 (22–23), seta <italic>u’</italic> 5 (5–6); tarsal empodium (<italic>em</italic>) 8 (8–9), simple, 6-rayed, tarsal solenidion (<italic>ω</italic>) 7 (6–7), knobbed. <bold>Leg II</bold> 31 (29–31), femur 10 (10–11), basiventral femoral seta (<italic>bv</italic>) 10 (9–10); genu 6 (5–6), antaxial genual seta (<italic>l"</italic>) 10 (8–10); tibia 6 (6–7); tarsus 6 (6–7), seta <italic>ft’</italic> 7 (6–7), seta <italic>ft"</italic> 21 (21–22), seta <italic>u’</italic> 5 (5–6); tarsal empodium (<italic>em</italic>) 8 (8–9), simple, 6-rayed, tarsal solenidion (<italic>ω</italic>) 8 (8–9), knobbed. <bold>Opisthosoma</bold> dorsally with 45 (45–53) annuli, smooth; ventrally with 52 (51–52) annuli, with round microtubercles. Setae <italic>c2</italic> 30 (29–30) on ventral annulus 10 (9–13), 55 (54–55) apart; setae <italic>d</italic> 60 (55–60) on ventral annulus 20 (19–20), 30 (30–31) apart; setae <italic>e</italic> 40 (40–45) on ventral annulus 31 (30–31), 15 (15–16) apart; setae <italic>f</italic> 25 (25–27) on ventral annulus 46 (45–46), 24 (24–25) apart. Setae <italic>h1</italic> 5 (4–5), <italic>h2</italic> 80 (80–85). <bold>Female genitalia</bold> 17 (17–18), 22 (22–23) wide, coverflap with 10 longitudinal ridges, setae <italic>3a</italic> 56 (55–56), 16 (16–17) apart.</p><p>Male. (n = 9) Body fusiform, light yellow, 169–195, 56–67 wide. <bold>Gnathosoma</bold> 19–22, projecting obliquely down, suboral plate present, pedipalp coxal seta (<italic>ep</italic>) 4–5, dorsal pedipalp genual seta (<italic>d</italic>) 6–7, cheliceral stylets 17–18. <bold>Prodorsal shield</bold> has the same design as female, 42–50, 49–56 wide, subtriangular; frontal lobe 8–9. Scapular tubercles ahead of rear shield margin, 2–3, 18–19 apart, scapular setae (<italic>sc</italic>) 8–9, projecting centrad. <bold>Coxigenital region</bold> with 5 smooth annuli. Coxisternal plates smooth, anterolateral setae on coxisternum <bold>I</bold> (<italic>1b</italic>) 5–6, 12–15 apart, proximal setae on coxisternum <bold>I</bold> (<italic>1a</italic>) 13–14, 10–11 apart, proximal setae on coxister<!--PageBreak--><!--PageBreak--><!--PageBreak--><!--PageBreak--><!--PageBreak-->num <bold>II</bold> (<italic>2a</italic>) 22–27, 27–31 apart, tubercles <italic>1b</italic> and <italic>1a</italic> 8–9 apart, tubercles <italic>1a</italic> and <italic>2a</italic> 9–10 apart. Prosternal apodeme combined, 5–7. <bold>Leg I</bold> 27–32, femur 10–11, basiventral femoral seta (<italic>bv</italic>) 11–12; genu 5–6, antaxial genual seta (<italic>l"</italic>) 21–22; tibia 6–7, paraxial tibial seta (<italic>l’</italic>) 5–6, located at 1/3 from dorsal base; tarsus 6–7, seta <italic>ft’</italic> 18–19, seta <italic>ft"</italic> 21–22, seta <italic>u’</italic> 5–6; tarsal empodium (<italic>em</italic>) 7–9, simple, 6-rayed, tarsal solenidion (<italic>ω</italic>) 6–7, knobbed. <bold>Leg II</bold> 27–30, femur 9–10, basiventral femoral seta (<italic>bv</italic>) 9–10; genu 5–6, antaxial genual seta (<italic>l"</italic>) 7–9; tibia 5–6; tarsus 5–6, seta <italic>ft’</italic> 5–6, seta <italic>ft"</italic> 17–19, seta <italic>u’</italic> 5–6; tarsal empodium (<italic>em</italic>) 7–8, simple, 6-rayed, tarsal solenidion (<italic>ω</italic>) 7–8, knobbed. <bold>Opisthosoma</bold> dorsally with 52 annuli, smooth, ventrally with 58 annuli, with round microtubercles. Setae <italic>c2</italic> 21–23 on ventral annulus 11, 46–53 apart; setae <italic>d</italic> 29–30 on ventral annulus 21, 25–28 apart; setae <italic>e</italic> 25–28 on ventral annulus 35, 12–13 apart; setae <italic>f</italic> 20 (20–23) on ventral annulus 54, 20–21 apart. Setae <italic>h1</italic> 4–5, <italic>h2</italic> 42–45. <bold>Male genitalia</bold> 19–21 wide, setae <italic>3a</italic> 13–14, 17–19 apart.</p><fig id="F8" position="float" orientation="portrait"><label>Figure 8.</label><caption><p><italic><tp:taxon-name>Phyllocoptes beishaniensis</tp:taxon-name></italic> sp. n.: <bold>D</bold> dorsal view of female <bold>CMG</bold> coxae and male genitalia <bold>em</bold> empodium <bold>L1</bold> leg I <bold>L2</bold> leg II.</p></caption><graphic xmlns:xlink="http://www.w3.org/1999/xlink" xlink:href="ZooKeys-196-047-g008.jpg" position="float" orientation="portrait" xlink:type="simple"/></fig><fig id="F9" position="float" orientation="portrait"><label>Figure 9.</label><caption><p><italic><tp:taxon-name>Phyllocoptes beishaniensis</tp:taxon-name></italic> sp. n.: <bold>L</bold> lateral view of female <bold>LO</bold> lateral microtubercles <bold>IG</bold> female internal genitalia <bold>CG</bold> coxae and female genitalia</p></caption><graphic xmlns:xlink="http://www.w3.org/1999/xlink" xlink:href="ZooKeys-196-047-g009.jpg" position="float" orientation="portrait" xlink:type="simple"/></fig><fig id="F10" position="float" orientation="portrait"><label>Figure 10.</label><caption><p><italic><tp:taxon-name>Phyllocoptes beishaniensis</tp:taxon-name></italic> sp. n.: <bold>A</bold> dorsal view of female <bold>B</bold> ventral view of female <bold>C</bold> lateral microtubercles <bold>D</bold> empodium <bold>E</bold> dorsal view of female posterior part <bold>F</bold> ventral view of female posterior part <bold>G</bold> leg I and leg II.</p></caption><graphic xmlns:xlink="http://www.w3.org/1999/xlink" xlink:href="ZooKeys-196-047-g010.jpg" position="float" orientation="portrait" xlink:type="simple"/></fig><fig id="F11" position="float" orientation="portrait"><label>Figure 11.</label><caption><p><italic><tp:taxon-name>Phyllocoptes beishaniensis</tp:taxon-name></italic> sp. n.: <bold>H</bold> lateral view of female <bold>I</bold> lateral view of female posterior part <bold>J</bold> female internal genitalia <bold>K</bold> prodorsal shield <bold>L</bold> coxae and female genitalia <bold>M</bold> coxae and male genitalia.</p></caption><graphic xmlns:xlink="http://www.w3.org/1999/xlink" xlink:href="ZooKeys-196-047-g011.jpg" position="float" orientation="portrait" xlink:type="simple"/></fig></tp:treatment-sec><tp:treatment-sec sec-type="Type material"><title>Type material.</title><p><bold>Holotype</bold>, female (slide number NJAUEri815, marked Holotype), from <italic><tp:taxon-name>Spiraea mongolica</tp:taxon-name></italic> Maxim. (<tp:taxon-name>Rosaceae</tp:taxon-name>), Beishan National Forest Park, Huzhu County, Qinghai Province, P. R. China, <named-content xmlns:xlink="http://www.w3.org/1999/xlink" content-type="dwc:verbatimCoordinates" xlink:type="simple">36°53'35"N, 102°25'56"E</named-content>, elevation 2610m, 22 July 2007, coll. Xiao-Feng Xue. <bold>Paratypes</bold>, 7 females and 2 males (slide number NJAUEri815), with the same data as holotype.</p></tp:treatment-sec><tp:treatment-sec sec-type="Relation to host"><title>Relation to host.</title><p>Vagrant on leaf lower surface.</p></tp:treatment-sec><tp:treatment-sec sec-type="Etymology"><title>Etymology.</title><p>The specific designation <italic>beishaniensis</italic> is from the place name Beishan National Forest Park, where the new species were collected; feminine in gender.</p></tp:treatment-sec><tp:treatment-sec sec-type="Differential diagnosis"><title>Differential diagnosis.</title><p>This species is similar to <italic><tp:taxon-name>Phyllocoptes adalius</tp:taxon-name></italic> (Keifer, 1939) from <italic><tp:taxon-name>Rosa</tp:taxon-name></italic> sp., but can be differentiated from the latter by prodorsal shield front lobe stout (prodorsal shield front lobe pointed in <italic><tp:taxon-name>Phyllocoptes adalius</tp:taxon-name></italic>), dorsal opisthosoma annuli smooth (opisthosoma annuli entirely covered with spinuliferous microtubercles in <italic><tp:taxon-name>Phyllocoptes adalius</tp:taxon-name></italic>), Coxisternal plates smooth (coxisternal plates with short lines in <italic><tp:taxon-name>Phyllocoptes adalius</tp:taxon-name></italic>).</p></tp:treatment-sec></tp:taxon-treatment>
