# Supplementary material for: Eriophyoid mites from Qinghai Province, northwestern China with descriptions of nine new species (Acari, Eriophyoidea)
Source: Zookeys. 2012 May 21;(196):47–107. doi: 10.3897/zookeys.196.2726 (PMC3361086; doi:10.3897/zookeys.196.2726)
Supplement: XML Treatment for Phyllocoptes asperatae [file zookeys.196.2726-treatment6.xml]

<!DOCTYPE tp:taxon-treatment
  PUBLIC "-//TaxonX//DTD Taxonomic Treatment Publishing DTD v0 20100105//EN" "tax-treatment-NSO.dtd">
<tp:taxon-treatment xmlns:tp="http://www.plazi.org/taxpub"><tp:treatment-meta><mixed-citation publication-type="journal"><person-group><name><surname>Li</surname><given-names>Hao-Sen</given-names></name><name><surname>Xue</surname><given-names>Xiao-Feng</given-names></name><name><surname>Hong</surname><given-names>Xiao-Yue</given-names></name></person-group><article-title>Eriophyoid mites from Qinghai Province, northwestern China with descriptions of nine new species (Acari, Eriophyoidea)</article-title><source>Zookeys</source><day>21</day><month>5</month><year>2012</year><volume>2012</volume><issue>196</issue><fpage>47</fpage><lpage>107</lpage><pub-id pub-id-type="doi">10.3897/zookeys.196.2726</pub-id></mixed-citation></tp:treatment-meta><tp:nomenclature><tp:taxon-name>
                            <tp:taxon-name-part taxon-name-part-type="genus">Phyllocoptes</tp:taxon-name-part>
                            <tp:taxon-name-part taxon-name-part-type="species">asperatae</tp:taxon-name-part>
                        <object-id xmlns:xlink="http://www.w3.org/1999/xlink" xlink:type="simple">http://species-id.net/wiki/Phyllocoptes_asperatae</object-id>
								</tp:taxon-name><tp:taxon-authority>Song, Xue &amp; Hong, 2006</tp:taxon-authority><tp:nomenclature-citation-list><tp:nomenclature-citation><tp:taxon-name>Phyllocoptes asperatae</tp:taxon-name><comment><xref ref-type="bibr" rid="B22">Song et al. 2006</xref>: 36–38, figure 2.</comment></tp:nomenclature-citation><tp:nomenclature-citation><tp:taxon-name>Phyllocoptes asperatae</tp:taxon-name><comment>; <xref ref-type="bibr" rid="B36">Xue et al. 2009</xref>:134.</comment></tp:nomenclature-citation><tp:nomenclature-citation><tp:taxon-name>Phyllocoptes asperatae</tp:taxon-name><comment>; <xref ref-type="bibr" rid="B28">Song et al. 2009c</xref>: 37.</comment></tp:nomenclature-citation></tp:nomenclature-citation-list></tp:nomenclature><tp:treatment-sec sec-type="Material examined"><title>Material examined.</title><p>4 females and 2 males (slide number NJAUEri810), from a new host, <italic><tp:taxon-name>Picea meyeri</tp:taxon-name></italic> Rehd. Et Wils. (<tp:taxon-name>Pinaceae</tp:taxon-name>), Beishan National Forest Park, Huzhu County, Qinghai Province, P. R. China, <named-content xmlns:xlink="http://www.w3.org/1999/xlink" content-type="dwc:verbatimCoordinates" xlink:type="simple">36°53'35"N, 102°25'56"E</named-content>, elevation 2610m, 22 July 2007, coll. Xiao-Feng <!--PageBreak-->Xue.</p></tp:treatment-sec><tp:treatment-sec sec-type="Host"><title>Host.</title><p><italic><tp:taxon-name>Picea asperata</tp:taxon-name></italic> Mast. (<tp:taxon-name>Pinaceae</tp:taxon-name>); <italic><tp:taxon-name>Picea meyeri</tp:taxon-name></italic> Rehd. Et Wils. (<tp:taxon-name>Pinaceae</tp:taxon-name>)</p></tp:treatment-sec><tp:treatment-sec sec-type="Relation to host"><title>Relation to host.</title><p>Vagrant on leaf surface. No damage to the host was observed.</p></tp:treatment-sec><tp:treatment-sec sec-type="Distribution"><title>Distribution.</title><p>China (Shaanxi, Qinghai).</p></tp:treatment-sec><ref-list><ref id="B22"><mixed-citation xmlns:xlink="http://www.w3.org/1999/xlink" xlink:type="simple"><person-group><name name-style="western"><surname>Song</surname><given-names>ZW</given-names></name><name name-style="western"><surname>Xue</surname><given-names>XF</given-names></name><name name-style="western"><surname>Hong</surname><given-names>XY</given-names></name></person-group> (<year>2006</year>)<article-title> A review of Chinese <italic>Phyllocoptes</italic> Nalepa (Acari: Eriophyoidea: Eriophyidae: Phyllocoptinae) with descriptions of five new species.</article-title><source>Zootaxa: </source><volume>1167</volume>: <fpage>31</fpage>-<lpage>45</lpage>.</mixed-citation></ref><ref id="B36"><mixed-citation xmlns:xlink="http://www.w3.org/1999/xlink" xlink:type="simple"><person-group><name name-style="western"><surname>Xue</surname><given-names>XF</given-names></name><name name-style="western"><surname>Song</surname><given-names>ZW</given-names></name><name name-style="western"><surname>Hong</surname><given-names>XY</given-names></name></person-group> (<year>2009</year>)<article-title> Five new species of <italic>Phyllocoptes</italic> from China (Acari: Eriophyidae).</article-title><source>International Journal of Acarology </source><volume>35</volume> (<issue>2</issue>): <fpage>133</fpage>-<lpage>148</lpage>. doi: <ext-link ext-link-type="uri" xlink:href="http://dx.doi.org/10.1080/01647950902934234" xlink:type="simple">10.1080/01647950902934234</ext-link></mixed-citation></ref><ref id="B28"><mixed-citation xmlns:xlink="http://www.w3.org/1999/xlink" xlink:type="simple"><person-group><name name-style="western"><surname>Song</surname><given-names>ZW</given-names></name><name name-style="western"><surname>Xue</surname><given-names>XF</given-names></name><name name-style="western"><surname>Hong</surname><given-names>XY</given-names></name></person-group> (<year>2009c</year>)<article-title> Seven new species of <italic>Phyllocoptes</italic> Nalepa from Tibet Autonomous Region, China (Acari: Eriophyoidea: Phyllocoptinae).</article-title><source>Zootaxa </source><volume>2313</volume>: <fpage>35</fpage>-<lpage>60</lpage>.</mixed-citation></ref></ref-list></tp:taxon-treatment>
