# Supplementary material for: Eriophyoid mites from Qinghai Province, northwestern China with descriptions of nine new species (Acari, Eriophyoidea)
Source: Zookeys. 2012 May 21;(196):47–107. doi: 10.3897/zookeys.196.2726 (PMC3361086; doi:10.3897/zookeys.196.2726)
Supplement: XML Treatment for Phyllocoptruta platyclada [file zookeys.196.2726-treatment9.xml]

<!DOCTYPE tp:taxon-treatment
  PUBLIC "-//TaxonX//DTD Taxonomic Treatment Publishing DTD v0 20100105//EN" "tax-treatment-NSO.dtd">
<tp:taxon-treatment xmlns:tp="http://www.plazi.org/taxpub"><tp:treatment-meta><mixed-citation publication-type="journal"><person-group><name><surname>Li</surname><given-names>Hao-Sen</given-names></name><name><surname>Xue</surname><given-names>Xiao-Feng</given-names></name><name><surname>Hong</surname><given-names>Xiao-Yue</given-names></name></person-group><article-title>Eriophyoid mites from Qinghai Province, northwestern China with descriptions of nine new species (Acari, Eriophyoidea)</article-title><source>Zookeys</source><day>21</day><month>5</month><year>2012</year><volume>2012</volume><issue>196</issue><fpage>47</fpage><lpage>107</lpage><pub-id pub-id-type="doi">10.3897/zookeys.196.2726</pub-id></mixed-citation></tp:treatment-meta><tp:nomenclature><tp:taxon-name>
                            <tp:taxon-name-part taxon-name-part-type="genus">Phyllocoptruta</tp:taxon-name-part>
                            <tp:taxon-name-part taxon-name-part-type="species">platyclada</tp:taxon-name-part>
                        <object-id xmlns:xlink="http://www.w3.org/1999/xlink" xlink:type="simple">http://species-id.net/wiki/Phyllocoptruta_platyclada</object-id>
								</tp:taxon-name><tp:taxon-authority>Xue, Song, Amrine &amp; Hong, 2007</tp:taxon-authority><tp:nomenclature-citation-list><tp:nomenclature-citation><tp:taxon-name>Phyllocoptruta platyclada</tp:taxon-name><comment><xref ref-type="bibr" rid="B34">Xue et al. 2007</xref>: 340–342, figure 3.</comment></tp:nomenclature-citation><tp:nomenclature-citation><tp:taxon-name>Phyllocoptruta platyclada</tp:taxon-name><comment>; <xref ref-type="bibr" rid="B37">Xue et al. 2010</xref>: 698.</comment></tp:nomenclature-citation></tp:nomenclature-citation-list></tp:nomenclature><tp:treatment-sec sec-type="Material examined"><title>Material examined.</title><p>8 females (slide number NJAUEri814), from a new host, <italic><tp:taxon-name>Juniperus chinensis</tp:taxon-name></italic> L. (<tp:taxon-name>Cupressaceae</tp:taxon-name>), Beishan National Forest Park, Huzhu County, Qinghai Province, P. R. China, <named-content xmlns:xlink="http://www.w3.org/1999/xlink" content-type="dwc:verbatimCoordinates" xlink:type="simple">36°53'35"N, 102°25'56"E</named-content>, elevation 2610m, 22 July 2007, coll. Xiao-Feng Xue.</p></tp:treatment-sec><tp:treatment-sec sec-type="Host"><title>Host.</title><p><italic><tp:taxon-name>Platycladus orientalis</tp:taxon-name></italic> (Linn.) Franco (<tp:taxon-name>Cupressaceae</tp:taxon-name>); <italic><tp:taxon-name>Juniperus chinensis</tp:taxon-name></italic> L. (<tp:taxon-name>Cupressaceae</tp:taxon-name>).</p></tp:treatment-sec><tp:treatment-sec sec-type="Relation to host"><title>Relation to host.</title><p>Vagrant on terminal part of the needles. No damage to the host was observed.</p></tp:treatment-sec><tp:treatment-sec sec-type="Distribution"><title>Distribution.</title><p>China (Shaanxi, Qinghai).</p></tp:treatment-sec><ref-list><ref id="B34"><mixed-citation xmlns:xlink="http://www.w3.org/1999/xlink" xlink:type="simple"><person-group><name name-style="western"><surname>Xue</surname><given-names>XF</given-names></name><name name-style="western"><surname>Song</surname><given-names>ZW</given-names></name><name name-style="western"><surname>Amrine JW</surname><given-names>Jr</given-names></name><name name-style="western"><surname>Hong</surname><given-names>XY</given-names></name></person-group> (<year>2007</year>)<article-title> Eriophyoid mites on coniferous plants in China with descriptions of a new genus and five new species (Acari: Eriophyoidea).</article-title><source>International Journal of Acarology </source><volume>33</volume> (<issue>4</issue>): <fpage>342</fpage>-<lpage>355</lpage>. doi: <ext-link ext-link-type="uri" xlink:href="http://dx.doi.org/10.1080/01647950708683695" xlink:type="simple">10.1080/01647950708683695</ext-link></mixed-citation></ref><ref id="B37"><mixed-citation xmlns:xlink="http://www.w3.org/1999/xlink" xlink:type="simple"><person-group><name name-style="western"><surname>Xue</surname><given-names>XF</given-names></name><name name-style="western"><surname>Song</surname><given-names>ZW</given-names></name><name name-style="western"><surname>Hong</surname><given-names>XY</given-names></name></person-group> (<year>2010</year>)<article-title> Review of <italic>Phyllocoptruta</italic>, with descriptions of two new species (Acari: Eriophyoidea).</article-title><source>Annals of the Entomological Society of America  </source><volume>103</volume> (<issue>5</issue>): <fpage>697</fpage>-<lpage>705</lpage>. doi: <ext-link ext-link-type="uri" xlink:href="http://dx.doi.org/10.1603/AN10019" xlink:type="simple">10.1603/AN10019</ext-link></mixed-citation></ref></ref-list></tp:taxon-treatment>
