# Supplementary material for: Eriophyoid mites from Qinghai Province, northwestern China with descriptions of nine new species (Acari, Eriophyoidea)
Source: Zookeys. 2012 May 21;(196):47–107. doi: 10.3897/zookeys.196.2726 (PMC3361086; doi:10.3897/zookeys.196.2726)
Supplement: XML Treatment for Aculus changbais [file zookeys.196.2726-treatment10.xml]

<!DOCTYPE tp:taxon-treatment
  PUBLIC "-//TaxonX//DTD Taxonomic Treatment Publishing DTD v0 20100105//EN" "tax-treatment-NSO.dtd">
<tp:taxon-treatment xmlns:tp="http://www.plazi.org/taxpub"><tp:treatment-meta><mixed-citation publication-type="journal"><person-group><name><surname>Li</surname><given-names>Hao-Sen</given-names></name><name><surname>Xue</surname><given-names>Xiao-Feng</given-names></name><name><surname>Hong</surname><given-names>Xiao-Yue</given-names></name></person-group><article-title>Eriophyoid mites from Qinghai Province, northwestern China with descriptions of nine new species (Acari, Eriophyoidea)</article-title><source>Zookeys</source><day>21</day><month>5</month><year>2012</year><volume>2012</volume><issue>196</issue><fpage>47</fpage><lpage>107</lpage><pub-id pub-id-type="doi">10.3897/zookeys.196.2726</pub-id></mixed-citation></tp:treatment-meta><tp:nomenclature><tp:taxon-name>
                            <tp:taxon-name-part taxon-name-part-type="genus">Aculus</tp:taxon-name-part>
                            <tp:taxon-name-part taxon-name-part-type="species">changbais</tp:taxon-name-part>
                        <object-id xmlns:xlink="http://www.w3.org/1999/xlink" xlink:type="simple">http://species-id.net/wiki/Aculus_changbais</object-id>
								</tp:taxon-name><tp:taxon-authority>Xue, Song &amp; Hong, 2008</tp:taxon-authority><tp:nomenclature-citation-list><tp:nomenclature-citation><tp:taxon-name>Aculus changbais</tp:taxon-name><comment><xref ref-type="bibr" rid="B35">Xue et al. 2008</xref>: 41–42, figure 3.</comment></tp:nomenclature-citation><tp:nomenclature-citation><tp:taxon-name>Aculus changbais</tp:taxon-name><comment>; <xref ref-type="bibr" rid="B27">Song et al. 2009b</xref>: 3.</comment></tp:nomenclature-citation></tp:nomenclature-citation-list></tp:nomenclature><tp:treatment-sec sec-type="Material examined"><title>Material examined.</title><p>8 females and 1 male (slide number NJAUEri778), from a new host, <italic><tp:taxon-name>Salix chaenomeloides</tp:taxon-name></italic> Kimura (<tp:taxon-name>Salicaceae</tp:taxon-name>), Mengda Natural Reserve, Xunhua County, Qinghai Province, P. R. China, <named-content xmlns:xlink="http://www.w3.org/1999/xlink" content-type="dwc:verbatimCoordinates" xlink:type="simple">35°47'38"N, 102°40'40"E</named-content>, elevation 2523m, 19 July 2007, coll. Xiao-Feng Xue.</p></tp:treatment-sec><tp:treatment-sec sec-type="Host"><title>Host.</title><p><italic><tp:taxon-name>Salix gracilistyla</tp:taxon-name></italic> Miq. (<tp:taxon-name>Salicaceae</tp:taxon-name>); <italic><tp:taxon-name>Salix chaenomeloides</tp:taxon-name></italic> Kimura (<tp:taxon-name>Salicaceae</tp:taxon-name>).</p></tp:treatment-sec><tp:treatment-sec sec-type="Relation to host"><title>Relation to host.</title><p>Vagrant on leaf lower surface. No damage to the host was observed.</p></tp:treatment-sec><tp:treatment-sec sec-type="Distribution"><title>Distribution.</title><p>China (Jilin, Qinghai).</p></tp:treatment-sec><ref-list><ref id="B35"><mixed-citation xmlns:xlink="http://www.w3.org/1999/xlink" xlink:type="simple"><person-group><name name-style="western"><surname>Xue</surname><given-names>XF</given-names></name><name name-style="western"><surname>Song</surname><given-names>ZW</given-names></name><name name-style="western"><surname>Hong</surname><given-names>XY</given-names></name></person-group> (<year>2008</year>)<article-title> Eight new species of the genus <italic>Aculus</italic> Keifer (Acari: Eriophyidae) from China.</article-title><source>Zootaxa </source><volume>1721</volume>: <fpage>35</fpage>-<lpage>52</lpage>.</mixed-citation></ref><ref id="B27"><mixed-citation xmlns:xlink="http://www.w3.org/1999/xlink" xlink:type="simple"><person-group><name name-style="western"><surname>Song</surname><given-names>ZW</given-names></name><name name-style="western"><surname>Xue</surname><given-names>XF</given-names></name><name name-style="western"><surname>Hong</surname><given-names>XY</given-names></name></person-group> (<year>2009b</year>)<article-title> Six new species of <italic>Aculus</italic> Keifer from Tibet Autonomous Region, China (Acari: Eriophyoidea: Eriophyidae: Phyllocoptinae).</article-title><source>Zootaxa </source><volume>2305</volume>: <fpage>1</fpage>-<lpage>23</lpage>.</mixed-citation></ref></ref-list></tp:taxon-treatment>
