# Supplementary material for: Eriophyoid mites from Qinghai Province, northwestern China with descriptions of nine new species (Acari, Eriophyoidea)
Source: Zookeys. 2012 May 21;(196):47–107. doi: 10.3897/zookeys.196.2726 (PMC3361086; doi:10.3897/zookeys.196.2726)
Supplement: XML Treatment for Aculops ulmi [file zookeys.196.2726-treatment13.xml]

<!DOCTYPE tp:taxon-treatment
  PUBLIC "-//TaxonX//DTD Taxonomic Treatment Publishing DTD v0 20100105//EN" "tax-treatment-NSO.dtd">
<tp:taxon-treatment xmlns:tp="http://www.plazi.org/taxpub"><tp:treatment-meta><mixed-citation publication-type="journal"><person-group><name><surname>Li</surname><given-names>Hao-Sen</given-names></name><name><surname>Xue</surname><given-names>Xiao-Feng</given-names></name><name><surname>Hong</surname><given-names>Xiao-Yue</given-names></name></person-group><article-title>Eriophyoid mites from Qinghai Province, northwestern China with descriptions of nine new species (Acari, Eriophyoidea)</article-title><source>Zookeys</source><day>21</day><month>5</month><year>2012</year><volume>2012</volume><issue>196</issue><fpage>47</fpage><lpage>107</lpage><pub-id pub-id-type="doi">10.3897/zookeys.196.2726</pub-id></mixed-citation></tp:treatment-meta><tp:nomenclature><tp:taxon-name>
                            <tp:taxon-name-part taxon-name-part-type="genus">Aculops</tp:taxon-name-part>
                            <tp:taxon-name-part taxon-name-part-type="species">ulmi</tp:taxon-name-part>
                        <object-id xmlns:xlink="http://www.w3.org/1999/xlink" xlink:type="simple">http://species-id.net/wiki/Aculops_ulmi</object-id>
								</tp:taxon-name><tp:taxon-authority>Hong &amp; Xue, 2005</tp:taxon-authority><xref ref-type="fig" rid="F12">Figures 12</xref><xref ref-type="fig" rid="F13"/><xref ref-type="fig" rid="F14"/><xref ref-type="fig" rid="F15">–15</xref><tp:nomenclature-citation-list><tp:nomenclature-citation><tp:taxon-name>Aculops ulmi</tp:taxon-name><comment><xref ref-type="bibr" rid="B7">Hong and Xue 2005</xref>: 205, 209.</comment></tp:nomenclature-citation></tp:nomenclature-citation-list></tp:nomenclature><tp:treatment-sec sec-type="Redescription"><title>Redescription.</title><p>Female. (n = 10) Body fusiform, light yellow, 192 (192–230), 70 (62–72) wide, 80 (80–81) thick. <bold>Gnathosoma</bold> 23 (23–25), projecting obliquely down, suboral plate present, pedipalp coxal seta (<italic>ep</italic>) 3 (2–4), dorsal pedipalp genual seta (<italic>d</italic>) 6 (5–6), cheliceral stylets 22 (22–25). <bold>Prodorsal shield</bold> 33 (33–34), 48 (48–51) wide, subtriangular; median, admedian and submedian lines present, median line ending at basal 1/4 of prodorsal shield, median and admedian lines connected at basal 1/4 of prodorsal shield, admedian and submedian lines connected at basal 2/3 of prodorsal shield, forming two cells on both sides of median line. Scapular tubercles on rear shield margin, 4 (4–5), 26 (26–28) apart, scapular setae (<italic>sc</italic>) 55 (55–60), projecting posteriorly, knobbed at the end. <bold>Coxigenital region</bold> with 7 (6–7) annuli, with triangular microtubercles. Coxisternal plates with short lines and granules, anterolateral setae on coxisternum <bold>I</bold> (<italic>1b</italic>) 13 (10–13), 14 (14–15) apart, proximal setae on coxisternum <bold>I</bold> (<italic>1a</italic>) 30 (27–30), 11 (11–13) apart, proximal setae on coxisternum <bold>II</bold> (<italic>2a</italic>) 54 (54–57), 26 (26–28) apart, tubercles <italic>1b</italic> and <italic>1a</italic> 7 (7–8) apart, <!--PageBreak--><!--PageBreak--><!--PageBreak--><!--PageBreak-->tubercles <italic>1a</italic> and <italic>2a</italic> 9 (9–10) apart. Prosternal apodeme combined, 7 (5–11). <bold>Leg I</bold> 31 (31–35), femur 10 (9–12), basiventral femoral seta (<italic>bv</italic>) 12 (11–14); genu 5 (5–6), antaxial genual seta (<italic>l"</italic>) 22 (22–29); tibia 7 (7–9), paraxial tibial seta (<italic>l’</italic>) 6 (6–8), located at 1/3 from dorsal base; tarsus 8 (8–11), seta <italic>ft’</italic> 16 (16–18), seta <italic>ft"</italic> 20 (20–25), seta <italic>u’</italic> 6 (5–6); tarsal empodium (<italic>em</italic>) 6 (6–7), simple, 2-rayed, tarsal solenidion (<italic>ω</italic>) 9 (8–10), slightly knobbed. <bold>Leg II</bold> 28 (28–31), femur 9 (9–11), basiventral femoral seta (<italic>bv</italic>) 12 (11–12); genu 5 (5–6), antaxial genual seta (<italic>l"</italic>) 9 (9–13); tibia 5 (5–7); tarsus 9 (9–10), seta <italic>ft’</italic> 7 (6–7), seta <italic>ft"</italic> 18 (18–20), seta <italic>u’</italic> 5 (4–5); tarsal empodium (<italic>em</italic>) 6 (6–7), simple, 2-rayed, tarsal solenidion (<italic>ω</italic>) 8 (8–11), slightly knobbed. <bold>Opisthosoma</bold> dorsally with 35 (22–38) annuli, with triangular microtubercles, ventrally with 55 (55–56) annuli, with triangular microtubercles. Setae <italic>c2</italic> 16 (14–16) on ventral annulus 10 (10–11), 61 (61–69) apart; setae <italic>d</italic> 57 (55–65) on ventral annulus 21 (21–22), 50 (48–50) apart; setae <italic>e</italic> 14 (12–19) on ventral annulus 33 (32–34), 23 (23–24) apart; setae <italic>f</italic> 27 (26–30) on ventral annulus 51 (49–53), 21 (19–21) apart. Setae <italic>h1</italic> 3 (3–4), <italic>h2</italic> 90 (85–90). <bold>Female genitalia</bold> 11 (11–14), 23 (22–23) wide, coverflap with 8 longitudinal ridges, setae <italic>3a</italic> 17 (17–22), 17 (16–17) apart.</p><p>Male. Unknown.</p><fig id="F12" position="float" orientation="portrait"><label>Figure 12.</label><caption><p><italic><tp:taxon-name>Aculops ulmi</tp:taxon-name></italic> Hong &amp; Xue: <bold>D</bold> dorsal view of female <bold>L1</bold> leg I <bold>L2</bold> leg II <bold>em</bold> empodium <bold>IG</bold>  female internal genitalia.</p></caption><graphic xmlns:xlink="http://www.w3.org/1999/xlink" xlink:href="ZooKeys-196-047-g012.jpg" position="float" orientation="portrait" xlink:type="simple"/></fig><fig id="F13" position="float" orientation="portrait"><label>Figure 13.</label><caption><p><italic><tp:taxon-name>Aculops ulmi</tp:taxon-name></italic> Hong &amp; Xue: <bold>L</bold> lateral view of female <bold>LO</bold> lateral microtubercles <bold>CG</bold> coxae and female genitalia.</p></caption><graphic xmlns:xlink="http://www.w3.org/1999/xlink" xlink:href="ZooKeys-196-047-g013.jpg" position="float" orientation="portrait" xlink:type="simple"/></fig><fig id="F14" position="float" orientation="portrait"><label>Figure 14.</label><caption><p><italic><tp:taxon-name>Aculops ulmi</tp:taxon-name></italic> Hong &amp; Xue: <bold>A</bold> dorsal view of female <bold>B</bold> ventral view of female <bold>C</bold> lateral view of female <bold>D</bold> dorsal view of female posterior part <bold>E</bold> ventral view of female posterior part <bold>F</bold> lateral microtubercles <bold>G</bold> lateral view of female posterior part <bold>H</bold> female internal genitalia.</p></caption><graphic xmlns:xlink="http://www.w3.org/1999/xlink" xlink:href="ZooKeys-196-047-g014.jpg" position="float" orientation="portrait" xlink:type="simple"/></fig><fig id="F15" position="float" orientation="portrait"><label>Figure 15.</label><caption><p><italic><tp:taxon-name>Aculops ulmi</tp:taxon-name></italic> Hong &amp; Xue: <bold>I</bold> female genitalia <bold>J</bold> female genitalia from holotype.</p></caption><graphic xmlns:xlink="http://www.w3.org/1999/xlink" xlink:href="ZooKeys-196-047-g015.jpg" position="float" orientation="portrait" xlink:type="simple"/></fig></tp:treatment-sec><tp:treatment-sec sec-type="Type material"><title>Type material.</title><p><xref ref-type="bibr" rid="B7">Hong and Xue (2005)</xref> described types as follows: Holotype female (slide number 17.viii.2003), from <italic><tp:taxon-name>Ulmus</tp:taxon-name></italic> sp. (<tp:taxon-name>Ulmaceae</tp:taxon-name>), Xingtai city, Hebei Province, P. R. China, coll. Xiao-Feng Xue. Paratypes (slide number 17.2003). 9 females and 2 males. All types here were re-examined. Female genitalia coverflap with 10–12 longitudinal ridges.</p></tp:treatment-sec><tp:treatment-sec sec-type="Additional material"><title>Additional material.</title><p>6 females (slide number NJAUEri792) from <italic><tp:taxon-name>Ulmus</tp:taxon-name></italic> sp. (<tp:taxon-name>Ulmaceae</tp:taxon-name>), Xining, Qinghai Province, P. R. China, <named-content xmlns:xlink="http://www.w3.org/1999/xlink" content-type="dwc:verbatimCoordinates" xlink:type="simple">36°38'18"N, 101°45'27"E</named-content>, elevation 2241m, 21 July 2007, coll. Xiao-Feng Xue.</p></tp:treatment-sec><tp:treatment-sec sec-type="Relation to host"><title>Relation to host.</title><p>Vagrant on leaf lower surface. No damage to the host was observed.</p></tp:treatment-sec><tp:treatment-sec sec-type="Distribution"><title>Distribution.</title><p>China (Hebei, Qinghai).</p></tp:treatment-sec><tp:treatment-sec sec-type="Notes"><title>Notes.</title><p>Instead of the original description: female genitalia coverflap smooth, female genitalia coverflap is with 8 longitudinal ridges in this redescriptio<!--PageBreak-->n.</p></tp:treatment-sec><ref-list><ref id="B7"><mixed-citation xmlns:xlink="http://www.w3.org/1999/xlink" xlink:type="simple"><person-group><name name-style="western"><surname>Hong</surname><given-names>XY</given-names></name><name name-style="western"><surname>Xue</surname><given-names>XF</given-names></name></person-group> (<year>2005</year>)<article-title> Four new species of <italic>Aculops</italic> Keifer (Acari: Eriophyoidea: Eriophyidae) from China.</article-title><source>Oriental Insects </source><volume>39</volume>: <fpage>203</fpage>-<lpage>211</lpage>. doi: <ext-link ext-link-type="uri" xlink:href="http://dx.doi.org/10.1080/00305316.2005.10417433" xlink:type="simple">10.1080/00305316.2005.10417433</ext-link></mixed-citation></ref></ref-list></tp:taxon-treatment>
