# Supplementary material for: Eriophyoid mites from Qinghai Province, northwestern China with descriptions of nine new species (Acari, Eriophyoidea)
Source: Zookeys. 2012 May 21;(196):47–107. doi: 10.3897/zookeys.196.2726 (PMC3361086; doi:10.3897/zookeys.196.2726)
Supplement: XML Treatment for Tetra pinnatifidae [file zookeys.196.2726-treatment16.xml]

<!DOCTYPE tp:taxon-treatment
  PUBLIC "-//TaxonX//DTD Taxonomic Treatment Publishing DTD v0 20100105//EN" "tax-treatment-NSO.dtd">
<tp:taxon-treatment xmlns:tp="http://www.plazi.org/taxpub"><tp:treatment-meta><mixed-citation publication-type="journal"><person-group><name><surname>Li</surname><given-names>Hao-Sen</given-names></name><name><surname>Xue</surname><given-names>Xiao-Feng</given-names></name><name><surname>Hong</surname><given-names>Xiao-Yue</given-names></name></person-group><article-title>Eriophyoid mites from Qinghai Province, northwestern China with descriptions of nine new species (Acari, Eriophyoidea)</article-title><source>Zookeys</source><day>21</day><month>5</month><year>2012</year><volume>2012</volume><issue>196</issue><fpage>47</fpage><lpage>107</lpage><pub-id pub-id-type="doi">10.3897/zookeys.196.2726</pub-id></mixed-citation></tp:treatment-meta><tp:nomenclature><tp:taxon-name>
                            <tp:taxon-name-part taxon-name-part-type="genus">Tetra</tp:taxon-name-part>
                            <tp:taxon-name-part taxon-name-part-type="species">pinnatifidae</tp:taxon-name-part>
                        <object-id xmlns:xlink="http://www.w3.org/1999/xlink" xlink:type="simple">http://species-id.net/wiki/Tetra_pinnatifidae</object-id>
								</tp:taxon-name><tp:taxon-authority>Xue, Song &amp; Hong, 2006</tp:taxon-authority><tp:nomenclature-citation-list><tp:nomenclature-citation><tp:taxon-name>Tetra pinnatifidae</tp:taxon-name><comment><xref ref-type="bibr" rid="B31">Xue et al. 2006a</xref>: 6–8, figure 2.</comment></tp:nomenclature-citation></tp:nomenclature-citation-list></tp:nomenclature><tp:treatment-sec sec-type="Material examined"><title>Material examined.</title><p>8 females and 2 males (slide number NJAUEri793) from a new host, <italic><tp:taxon-name>Prunus armeniaca</tp:taxon-name></italic> Linn. (<tp:taxon-name>Rosaceae</tp:taxon-name>), Xining, Qinghai Province, P. R. China, <named-content xmlns:xlink="http://www.w3.org/1999/xlink" content-type="dwc:verbatimCoordinates" xlink:type="simple">36°38'18"N, 101°45'27"E</named-content>, elevation 2241m, 21 July 2007, coll. Xiao-Feng Xue.</p></tp:treatment-sec><tp:treatment-sec sec-type="Host"><title>Host. </title><p><italic><tp:taxon-name>Crataegus pinnatifida</tp:taxon-name></italic> Bunge (<tp:taxon-name>Rosaceae</tp:taxon-name>); <italic><tp:taxon-name>Prunus armeniaca</tp:taxon-name></italic> Linn. (<tp:taxon-name>Rosaceae</tp:taxon-name>).</p></tp:treatment-sec><tp:treatment-sec sec-type="Relation to host"><title>Relation to host.</title><p>Vagrant on leaf lower surface. No damage to the host was observed.</p></tp:treatment-sec><tp:treatment-sec sec-type="Distribution"><title>Distribution.</title><p>China (Shaanxi, Qinghai).</p></tp:treatment-sec><ref-list><ref id="B31"><mixed-citation xmlns:xlink="http://www.w3.org/1999/xlink" xlink:type="simple"><person-group><name name-style="western"><surname>Xue</surname><given-names>XF</given-names></name><name name-style="western"><surname>Song</surname><given-names>ZW</given-names></name><name name-style="western"><surname>Hong</surname><given-names>XY</given-names></name></person-group> (<year>2006a</year>)<article-title> A taxonomic study of the genus <italic>Tetra</italic> Keifer (Acari: Eriophyidae: Phyllocoptinae: Anthocoptini) from Shaanxi Province, China with descriptions of nine new species.</article-title><source>Zootaxa </source><volume>1249</volume>: <fpage>1</fpage>-<lpage>22</lpage>.</mixed-citation></ref></ref-list></tp:taxon-treatment>
