# Supplementary material for: Eriophyoid mites from Qinghai Province, northwestern China with descriptions of nine new species (Acari, Eriophyoidea)
Source: Zookeys. 2012 May 21;(196):47–107. doi: 10.3897/zookeys.196.2726 (PMC3361086; doi:10.3897/zookeys.196.2726)
Supplement: XML Treatment for Tetra pruniana [file zookeys.196.2726-treatment17.xml]

<!DOCTYPE tp:taxon-treatment
  PUBLIC "-//TaxonX//DTD Taxonomic Treatment Publishing DTD v0 20100105//EN" "tax-treatment-NSO.dtd">
<tp:taxon-treatment xmlns:tp="http://www.plazi.org/taxpub"><tp:treatment-meta><mixed-citation publication-type="journal"><person-group><name><surname>Li</surname><given-names>Hao-Sen</given-names></name><name><surname>Xue</surname><given-names>Xiao-Feng</given-names></name><name><surname>Hong</surname><given-names>Xiao-Yue</given-names></name></person-group><article-title>Eriophyoid mites from Qinghai Province, northwestern China with descriptions of nine new species (Acari, Eriophyoidea)</article-title><source>Zookeys</source><day>21</day><month>5</month><year>2012</year><volume>2012</volume><issue>196</issue><fpage>47</fpage><lpage>107</lpage><pub-id pub-id-type="doi">10.3897/zookeys.196.2726</pub-id></mixed-citation></tp:treatment-meta><tp:nomenclature><tp:taxon-name>
                            <tp:taxon-name-part taxon-name-part-type="genus">Tetra</tp:taxon-name-part>
                            <tp:taxon-name-part taxon-name-part-type="species">pruniana</tp:taxon-name-part>
                        <object-id xmlns:xlink="http://www.w3.org/1999/xlink" xlink:type="simple">urn:lsid:zoobank.org:act:D0B42704-F828-4F47-9265-47B3EF8E603A</object-id>
								<object-id xmlns:xlink="http://www.w3.org/1999/xlink" xlink:type="simple">http://species-id.net/wiki/Tetra_pruniana</object-id>
								</tp:taxon-name><tp:taxon-status xmlns:xlink="http://www.w3.org/1999/xlink" xlink:type="simple">sp. n.</tp:taxon-status><xref ref-type="fig" rid="F16">Figures 16</xref><xref ref-type="fig" rid="F17"/><xref ref-type="fig" rid="F18">–18</xref></tp:nomenclature><tp:treatment-sec sec-type="Description"><title>Description.</title><p>Female. (n = 9) Body fusiform, light yellow, 215 (210–225), 77 (75–78) wide. <bold>Gnathosoma</bold> 21 (21–23), projecting obliquely down, suboral plate present, <!--PageBreak-->pedipalp coxal seta (<italic>ep</italic>) 4 (4–5), dorsal pedipalp genual seta (<italic>d</italic>) 7 (7–8), cheliceral stylets 16 (16–18). <bold>Prodorsal shield</bold> 54 (54–55), 75 (75–78) wide, subtriangular; frontal lobe 12 (11–12); median and submedian lines absent, admedian lines connected by two weak transverse lines. Scapular tubercles near rear shield margin, 3 (3–4), 34 (32–34) apart, scapular setae (<italic>sc</italic>) 14 (13–15), projecting posteriorly. Rear shield with wave-like margin. <bold>Coxigenital region</bold> with 9 annuli. Coxisternal plates with short lines, anterolateral setae on coxisternum <bold>I</bold> (<italic>1b</italic>) 11 (10–13), 14 (13–14) apart, proximal setae on coxisternum <bold>I</bold> (<italic>1a</italic>) 20 (20–25), 10 (10–11) apart, proximal setae on coxisternum <bold>II</bold> (<italic>2a</italic>) 50 (45–50), 28 (28–29) apart, tubercles <italic>1b</italic> and <italic>1a</italic> 7 (7–8) apart, tubercles <italic>1a</italic> and <italic>2a</italic> 10 (10–12) apart. Prosternal apodeme combined, 8 (6–8). <bold>Leg I</bold> 34 (32–35), femur 12 (12–13), basiventral femoral seta (<italic>bv</italic>) 12 (12–14); genu 7 (6–7), antaxial genual seta (<italic>l"</italic>) 20 (19–20); tibia 10 (9–10), paraxial tibial seta (<italic>l’</italic>) 6 (5–6), located at 1/3 from dorsal base; tarsus 7 (7–8), seta <italic>ft’</italic> 19 (19–21), seta <italic>ft"</italic> 25 (24–25), seta <italic>u’</italic> 5 (4–5); tarsal empodium (<italic>em</italic>) 7 (6–7), simple, 4-rayed, tarsal solenidion (<italic>ω</italic>) 6 (6–7), knobbed. <bold>Leg II</bold> 27 (27–31), femur 10 (10–11), basiventral femoral seta (<italic>bv</italic>) 12 (12–13); genu 5 (5–6), antaxial genual seta (<italic>l"</italic>) 8 (7–8); tibia 6 (6–7); tarsus 6 (6–7), seta <italic>ft’</italic> 6 (6–7), seta <italic>ft"</italic> 25 (23–25), seta <italic>u’</italic> 5 (5–6); tarsal empodium (<italic>em</italic>) 6 (5–6), simple, 4-rayed, tarsal solenidion (<italic>ω</italic>) 6 (6–7), knobbed. <bold>Opisthosoma</bold> dorsally with 25 (24–25) annuli, with weak filamentous microtubercles, ventrally with 53 (53–59) annuli, with round microtubercles. Setae <italic>c2</italic> 25 (24–26) on ventral annulus 9 (9–11), 58 (58–59) apart; setae <italic>d</italic> 60 (57–65) on ventral annulus 22 (22–24), 33 (32–33) apart; setae <italic>e</italic> 18 (17–20) on ventral annulus 37 (37–40), 18 (17–18) apart; setae <italic>f</italic> 29 (29–33) on ventral annulus 50 (50–56), 25 (22–25) apart. Setae <italic>h1</italic> 3 (2–3), <italic>h2</italic> 85 (80–95). <bold>Female genitalia</bold> 15 (15–17), 25 (24–25) wide, coverflap with 10 longitudinal ridges, setae <italic>3a</italic> 18 (16–19), 17 (17–18) apart.</p><p>Male. (n = 6) Body fusiform, light yellow, 170–186, 73–74 wide. <bold>Gnathosoma</bold> 16–17, projecting obliquely downwards, suboral plate present, pedipalp coxal seta (<italic>ep</italic>) 4–5, dorsal pedipalp genual seta (<italic>d</italic>) 7–8, cheliceral stylets 14–16. <bold>Prodorsal shield</bold> has the same design as female, 47–50, 72–73 wide, subtriangular; frontal lobe 10–12. Scapular tubercles on rear shield margin, 3–4, 30–33 apart, scapular setae (<italic>sc</italic>) 7–9, projecting posteriorly. <bold>Coxigenital region</bold> with 9 smooth annuli. Coxisternal plates with short lines, anterolateral setae on coxisternum <bold>I</bold> (<italic>1b</italic>) 10–11, 13–14 apart, proximal setae on coxisternum <bold>I</bold> (<italic>1a</italic>) 21–22, 10–11 apart, proximal setae on coxisternum <bold>II</bold> (<italic>2a</italic>) 45–48, 28–30 apart, tubercles <italic>1b</italic> and <italic>1a</italic> 7–8 apart, tubercles <italic>1a</italic> and <italic>2a</italic> 9–10 apart. Prosternal apodeme combined, 7–8. <bold>Leg I</bold> 34–35, femur 10–12, basiventral femoral seta (<italic>bv</italic>) 9–10; genu 6–7, antaxial genual seta (<italic>l"</italic>) 19–22; tibia 9–10, paraxial tibial seta (<italic>l’</italic>) 6–7, located at 1/3 from dorsal base; tarsus 7–8, seta <italic>ft’</italic> 15–17, seta <italic>ft" 21</italic>–24, seta <italic>u’</italic> 4–5; tarsal empodium (<italic>em</italic>) 7–8, simple, 4-rayed, tarsal solenidion (<italic>ω</italic>) 6–7, knobbed. <bold>Leg II</bold> 28–29, femur 9–10, basiventral femoral seta (<italic>bv</italic>) 10–11; genu 5–6, antaxial genual seta (<italic>l"</italic>) 6–7; tibia 7–8; tarsus 6–7, seta <italic>ft’</italic> 6–7, seta <italic>ft"</italic> 22–25, seta <italic>u’</italic> 5–6; tarsal empodium (<italic>em</italic>) 6–7, simple, 4-rayed, tarsal solenidion (<italic>ω</italic>) 7–8, knobbed. <bold>Opisthosoma</bold> dorsally with 26–27 annuli, with weak filamentous microtubercles, ventrally with 53–54 annuli, with round microtubercles. Setae <italic>c2</italic> 18–20 on ventral annulus 10–11, 55–65 apart; setae <italic>d</italic> 32–35 on ventral annulus 20–22, 30–45<!--PageBreak--> apart; setae <italic>e</italic> 18–20 on ventral annulus 33–35, 18–30 apart; setae <italic>f</italic> 25–28 on ventral annulus 50–51, 20–22 apart. Setae <italic>h1</italic> 2–3, <italic>h2</italic> 80–90. <bold>Male genitalia</bold> 13–14, 23–28 wide, setae <italic>3a</italic> 17–18, 20–21 apart.</p><fig id="F16" position="float" orientation="portrait"><label>Figure 16.</label><caption><p><italic><tp:taxon-name>Tetra pruniana</tp:taxon-name></italic> sp. n.: <bold>D</bold> dorsal view of female <bold>em</bold> empodium <bold>L1</bold> leg I <bold>L2</bold> leg II.</p></caption><graphic xmlns:xlink="http://www.w3.org/1999/xlink" xlink:href="ZooKeys-196-047-g016.jpg" position="float" orientation="portrait" xlink:type="simple"/></fig><fig id="F17" position="float" orientation="portrait"><label>Figure 17.</label><caption><p><italic><tp:taxon-name>Tetra pruniana</tp:taxon-name></italic> sp. n.: <bold>V</bold> ventral view of female <bold>IG</bold> female internal genitalia <bold>CMG</bold> coxae and male genitalia.</p></caption><graphic xmlns:xlink="http://www.w3.org/1999/xlink" xlink:href="ZooKeys-196-047-g017.jpg" position="float" orientation="portrait" xlink:type="simple"/></fig><fig id="F18" position="float" orientation="portrait"><label>Figure 18.</label><caption><p><italic><tp:taxon-name>Tetra pruniana</tp:taxon-name></italic>sp. n.: <bold>A</bold> dorsal view of female <bold>B</bold> ventral view of female <bold>C</bold> dorsal view of female posterior part <bold>D</bold> ventral view of female posterior part <bold>E</bold> prodorsal shield <bold>F</bold> coxae and female genitalia <bold>G</bold> female internal genitalia <bold>H</bold> male genitalia <bold>I</bold> empodium.</p></caption><graphic xmlns:xlink="http://www.w3.org/1999/xlink" xlink:href="ZooKeys-196-047-g018.jpg" position="float" orientation="portrait" xlink:type="simple"/></fig></tp:treatment-sec><tp:treatment-sec sec-type="Type material"><title>Type material.</title><p><bold>Holotype</bold>, female (slide number NJAUEri808, marked Holotype), from <italic><tp:taxon-name>Prunus tomentosa</tp:taxon-name></italic> Thunb. (<tp:taxon-name>Rosaceae</tp:taxon-name>), Xining City, Qinghai Province, P. R. China, <named-content xmlns:xlink="http://www.w3.org/1999/xlink" content-type="dwc:verbatimCoordinates" xlink:type="simple">36°38'18"N, 101°45'27"E</named-content>, elevation 2241m, 21 July 2007, coll. Xiao-Feng Xue. <bold>Paratypes</bold>, 2 females and 4 males (slide number NJAUEri808), with the same data as holotype.<!--PageBreak--><!--PageBreak--></p></tp:treatment-sec><tp:treatment-sec sec-type="Relation to host"><title>Relation to host.</title><p>Vagrant on leaf lower surface. No damage to the host was observed.</p></tp:treatment-sec><tp:treatment-sec sec-type="Etymology"><title>Etymology.</title><p>The specific designation <italic>pruniana</italic> is from the generic name of host plant, <italic><tp:taxon-name>Prunus</tp:taxon-name></italic>; feminine in gender.</p></tp:treatment-sec><tp:treatment-sec sec-type="Differential diagnosis"><title>Differential diagnosis.</title><p>This species is similar to <italic><tp:taxon-name>Tetra pinnatifidae</tp:taxon-name></italic> Xue, Song &amp; Hong, 2006a, but can be differentiated from the latter by median and submedian lines absent (median and submedian lines present in <italic><tp:taxon-name>Tetra pinnatifidae</tp:taxon-name></italic>), admedian lines connected by two weak transverse lines (admedian lines separated in <italic><tp:taxon-name>Tetra pinnatifidae</tp:taxon-name></italic>).</p></tp:treatment-sec></tp:taxon-treatment>
