# Supplementary material for: Eriophyoid mites from Qinghai Province, northwestern China with descriptions of nine new species (Acari, Eriophyoidea)
Source: Zookeys. 2012 May 21;(196):47–107. doi: 10.3897/zookeys.196.2726 (PMC3361086; doi:10.3897/zookeys.196.2726)
Supplement: XML Treatment for Tetra pyriana [file zookeys.196.2726-treatment18.xml]

<!DOCTYPE tp:taxon-treatment
  PUBLIC "-//TaxonX//DTD Taxonomic Treatment Publishing DTD v0 20100105//EN" "tax-treatment-NSO.dtd">
<tp:taxon-treatment xmlns:tp="http://www.plazi.org/taxpub"><tp:treatment-meta><mixed-citation publication-type="journal"><person-group><name><surname>Li</surname><given-names>Hao-Sen</given-names></name><name><surname>Xue</surname><given-names>Xiao-Feng</given-names></name><name><surname>Hong</surname><given-names>Xiao-Yue</given-names></name></person-group><article-title>Eriophyoid mites from Qinghai Province, northwestern China with descriptions of nine new species (Acari, Eriophyoidea)</article-title><source>Zookeys</source><day>21</day><month>5</month><year>2012</year><volume>2012</volume><issue>196</issue><fpage>47</fpage><lpage>107</lpage><pub-id pub-id-type="doi">10.3897/zookeys.196.2726</pub-id></mixed-citation></tp:treatment-meta><tp:nomenclature><tp:taxon-name>
                            <tp:taxon-name-part taxon-name-part-type="genus">Tetra</tp:taxon-name-part>
                            <tp:taxon-name-part taxon-name-part-type="species">pyriana</tp:taxon-name-part>
                        <object-id xmlns:xlink="http://www.w3.org/1999/xlink" xlink:type="simple">urn:lsid:zoobank.org:act:99B1B2A9-DB3F-466C-8900-951BB3B35485</object-id>
								<object-id xmlns:xlink="http://www.w3.org/1999/xlink" xlink:type="simple">http://species-id.net/wiki/Tetra_pyriana</object-id>
								</tp:taxon-name><tp:taxon-status xmlns:xlink="http://www.w3.org/1999/xlink" xlink:type="simple">sp. n.</tp:taxon-status><xref ref-type="fig" rid="F19">Figures 19</xref><xref ref-type="fig" rid="F20"/><xref ref-type="fig" rid="F21"/><xref ref-type="fig" rid="F22">–22</xref></tp:nomenclature><tp:treatment-sec sec-type="Description"><title>Description.</title><p>Female. (n = 11) Body fusiform, light yellow, 180 (169–185), 73 (72–76) wide, 65 (64–65) thick. <bold>Gnathosoma</bold> 20 (20–23), projecting obliquely down, pedipalp coxal seta (<italic>ep</italic>) 4 (3–4), dorsal pedipalp genual seta (<italic>d</italic>) 6 (5–7), cheliceral stylets 20 (20–21). <bold>Prodorsal shield</bold> 47 (47–49), 68 (68–72) wide, subtriangular; frontal lobe 12 (11–13); median, admedian and submedian lines present, median line obscure and ending at basal 1/3 of prodorsal shield. Scapular tubercles on rear shield margin, 4 (3–4), 36 (33–36) apart, scapular setae (<italic>sc</italic>) 12 (12–13), projecting posteriorly. <bold>Coxigenital region</bold> with 13 (12–13) smooth annuli. Coxisternal plates with short lines, anterolateral setae on coxisternum <bold>I</bold> (<italic>1b</italic>) 7 (7–9), 12 (11–12) apart, proximal setae on coxisternum <bold>I</bold> (<italic>1a</italic>) 21 (20–21), 10 (9–10) apart, proximal setae on coxisternum <bold>II</bold> (<italic>2a</italic>) 40 (40–45), 27 (25–27) apart, tubercles <italic>1b</italic> and <italic>1a</italic> 6 (6–7) apart, tubercles <italic>1a</italic> and <italic>2a</italic> 10 (9–10) apart. Prosternal apodeme combined, 7 (6–7). <bold>Leg I</bold> 32 (30–32), femur 12 (11–12), basiventral femoral seta (<italic>bv</italic>) 11 (10–11); genu 6 (5–6), antaxial genual seta (<italic>l"</italic>) 20 (20–21); tibia 7 (7–8), paraxial tibial seta (<italic>l’</italic>) 5 (5–6), located at 1/3 from dorsal base; tarsus 8 (7–8), seta <italic>ft’</italic> 19 (17–19), seta <italic>ft"</italic> 25 (21–25), seta <italic>u’</italic> 5 (4–5); tarsal empodium (<italic>em</italic>) 6 (6–7), simple, 4-rayed, tarsal solenidion (<italic>ω</italic>) 6 (6–7), knobbed. <bold>Leg II</bold> 28 (27–28), femur 11 (10–11), basiventral femoral seta (<italic>bv</italic>) 8 (8–11); genu 5 (4–5), antaxial genual seta (<italic>l"</italic>) 8 (7–8); tibia 7 (6–7); tarsus 7 (6–7), seta <italic>ft’</italic> 5 (5–6), seta <italic>ft"</italic> 20 (19–20), seta <italic>u’</italic> 4 (4–5); tarsal empodium (<italic>em</italic>) 6 (6–7), simple, 4-rayed, tarsal solenidion (<italic>ω</italic>) 5 (5–6), knobbed. <bold>Opisthosoma</bold> dorsally with 32 (30–32) annuli, with filamentous microtubercles, ventrally with 58 (58–60) annuli, with round microtubercles. Setae <italic>c2</italic> 25 (24–30) on ventral annulus 11 (11–13), 57 (54–57) apart; setae <italic>d</italic> 45 (45–50) on ventral annulus 22 (22–24), 32 (32–33) apart; setae <italic>e</italic> 18 (17–18) on ventral annulus 37 (37–41), 17 (16–17) apart; setae <italic>f</italic> 29 (28–30) on ventral annulus 53 (53–54), 25 (24–25) apart. Setae <italic>h1</italic> 3 (2–3), <italic>h2</italic> 85 (80–90). <bold>Female genitalia</bold> 15 (14–16), 22 (22–23) wide, coverflap with 11 (10–12) longitudinal ridges, setae <italic>3a</italic> 22 (19–24), 14 (14–15) apart.</p><p>Male. (n = 2) Body fusiform, light yellow, 150–176 63–65 wide. <bold>Gnathosoma</bold> 21–22, projecting obliquely down, pedipalp coxal seta (<italic>ep</italic>) 2–3, dorsal pedipalp genual seta (<italic>d</italic>) 6–7, cheliceral stylets 19–20. <bold>Prodorsal shield</bold> has the same design as female, 42–47, 63–65 wide, subtriangular; frontal lobe 10–11. Scapular tubercles on rear shield margin, 3–4, 30–31 apart, scapular setae (<italic>sc</italic>) 11–13, projecting posteriorly. <bold>Coxigenital region</bold> with 12–13 smooth annuli. Coxisternal plates with short lines, anterolateral setae on coxisternum <bold>I</bold> (<italic>1b</italic>) 7–8, 12–13 apart, proximal setae on coxisternum <bold>I</bold> (<italic>1a</italic>) 18–20, 9–10 apart, proximal setae on coxisternum <bold>II</bold> (<italic>2a</italic>) 45–46, 24–26 apart, tubercles <italic>1b</italic> and <italic>1a</italic> 6–7 apart, tubercles <italic>1a</italic> and <italic>2a</italic> 7–9 apart. Prosternal apodeme combined, 5–6. <bold>Leg I</bold> 29–32, femur 7–9, basiventral femoral seta (<italic>bv</italic>) 9–12; genu 5–6, antaxial genual seta (<italic>l"</italic>) 20–23; tibia 6–8, paraxial tibial seta (<italic>l’</italic>) 5–6, located at 1/3 from dorsal base; tarsus 7–8, seta <italic>ft’</italic> 17–18, seta <italic>ft"</italic> 21–23, seta <italic>u’</italic> 3–4; tarsal empodium (<italic>em</italic>) 6–7, simple, 4-rayed, tarsal solenidion (<italic>ω</italic>) 5–6, knobbed. <bold>Leg II</bold> 25–27, femur 7–9, basiventral femoral seta (<italic>bv</italic>) 9–10; genu 4–5, antaxial genual seta (<italic>l"</italic>) 6–8; tibia 7–8; tarsus 6–7, seta <italic>ft’</italic> 2–3, seta <italic>ft"</italic> 20–21, seta <italic>u’</italic> 2–3; tarsal empodium (<italic>em</italic>) 6–7, simple, 4-rayed, tarsal solenidion (<italic>ω</italic>) 6–7, knobbed. <bold>Opisthosoma</bold> dorsally with 29–31 annuli, with filamentous microtubercles, ventrally with 60–61 annuli, with round microtubercles. Setae <italic>c2</italic> 24–25 on ventral annulus 13–14, 50–51 apart; setae <italic>d</italic> 36–37 on ventral annulus 24–25, 29–30 apart; setae <italic>e</italic> 15–16 on ventral annulus 41–42, 16–17 apart; setae <italic>f</italic> 28–29 on ventral annulus 55–56, 20–21 apart. Setae <italic>h1</italic> 2–3, <italic>h2</italic> 85–90. <bold>Male genitalia</bold> 13–14, 19–20 wide, setae <italic>3a</italic> 17–18, 16–17 apart.</p><fig id="F19" position="float" orientation="portrait"><label>Figure 19.</label><caption><p><italic><tp:taxon-name>Tetra pyriana</tp:taxon-name></italic> sp. n.: <bold>D</bold> dorsal view of female <bold>LO</bold> lateral microtubercles <bold>em</bold> empodium <bold>L1</bold> leg I <bold>L2</bold> leg II.</p></caption><graphic xmlns:xlink="http://www.w3.org/1999/xlink" xlink:href="ZooKeys-196-047-g019.jpg" position="float" orientation="portrait" xlink:type="simple"/></fig><fig id="F20" position="float" orientation="portrait"><label>Figure 20.</label><caption><p><italic><tp:taxon-name>Tetra pyriana</tp:taxon-name></italic> sp. n.: <bold>L</bold> lateral view of female <bold>IG</bold> female internal genitalia <bold>CG</bold> coxae and female genitalia <bold>CMG</bold> coxae and male genitalia.</p></caption><graphic xmlns:xlink="http://www.w3.org/1999/xlink" xlink:href="ZooKeys-196-047-g020.jpg" position="float" orientation="portrait" xlink:type="simple"/></fig><fig id="F21" position="float" orientation="portrait"><label>Figure 21.</label><caption><p><italic><tp:taxon-name>Tetra pyriana</tp:taxon-name></italic> sp. n.: <bold>A</bold> dorsal view of female <bold>B</bold> ventral view of female <bold>C</bold> lateral microtubercles <bold>D  </bold>empodium <bold>E</bold> dorsal view of female posterior part <bold>F</bold> ventral view of female posterior part <bold>G</bold> leg I and leg II.</p></caption><graphic xmlns:xlink="http://www.w3.org/1999/xlink" xlink:href="ZooKeys-196-047-g021.jpg" position="float" orientation="portrait" xlink:type="simple"/></fig><fig id="F22" position="float" orientation="portrait"><label>Figure 22.</label><caption><p><italic><tp:taxon-name>Tetra pyriana</tp:taxon-name></italic> sp. n.: <bold>H</bold> lateral view of female <bold>I</bold> lateral view of female posterior part <bold>J</bold> female internal genitalia <bold>K</bold> prodorsal shield <bold>L</bold> coxae and female genitalia <bold>M</bold> coxae and male genitalia.</p></caption><graphic xmlns:xlink="http://www.w3.org/1999/xlink" xlink:href="ZooKeys-196-047-g022.jpg" position="float" orientation="portrait" xlink:type="simple"/></fig></tp:treatment-sec><tp:treatment-sec sec-type="Type material"><title>Type material.</title><p><bold>Holotype</bold>, female (slide number NJAUEri796, marked Holotype), from <italic><tp:taxon-name>Pyrus calleryana</tp:taxon-name></italic> Decne. (<tp:taxon-name>Rosaceae</tp:taxon-name>), Xining, Qinghai Province, P. R. China, <named-content xmlns:xlink="http://www.w3.org/1999/xlink" content-type="dwc:verbatimCoordinates" xlink:type="simple">36°38'18"N, 101°45'27"E</named-content>, elevation 2241m, 21 July 2007, coll. Xiao-Feng Xue. <bold>Paratypes</bold>, 10 females and 2 males (slide number NJAUEri796), with the same data as holotype.</p></tp:treatment-sec><tp:treatment-sec sec-type="Additional material"><title>Additional material.</title><p>13 females (slide number NJAUEri807), from <italic><tp:taxon-name>Pyrus betulifolia</tp:taxon-name></italic> Bunge. (<tp:taxon-name>Rosaceae</tp:taxon-name>), Xining, Qinghai Province, P. R. China, <named-content xmlns:xlink="http://www.w3.org/1999/xlink" content-type="dwc:verbatimCoordinates" xlink:type="simple">36°38'18"N, 101°45'27"E</named-content>, elevation 2241m, 21 July 2007, coll. Xiao-Feng Xue; 14 females and 1 male (slide number NJAUEri806), from <italic><tp:taxon-name>Pyrus calleryana</tp:taxon-name></italic> Decne. (<tp:taxon-name>Rosaceae</tp:taxon-name>), Xining, Qinghai Province, P. R. China, <named-content xmlns:xlink="http://www.w3.org/1999/xlink" content-type="dwc:verbatimCoordinates" xlink:type="simple">36°38'18"N, 101°45'27"E</named-content>, elevation 2241m, 21 July 2007, coll. Xiao-Feng Xue.</p></tp:treatment-sec><tp:treatment-sec sec-type="Relation to host"><title>Relation to host.</title><p>Vagrant on leaf lower surface. No damage to the host was observed.</p></tp:treatment-sec><tp:treatment-sec sec-type="Etymology"><title>Etymology.</title><p>The specific designation <italic>pyriana</italic> is from the generic name of host plant, <italic><tp:taxon-name>Pyrus</tp:taxon-name></italic>; feminine in gender.</p></tp:treatment-sec><tp:treatment-sec sec-type="Differential diagnosis"><title>Differential diagnosis.</title><p>This species is similar to <italic><tp:taxon-name>Tetra pinnatifidae</tp:taxon-name></italic> Xue, Song &amp; Hong, 2006a, but can be differentiated from the latter by median line weak and ending at basal 1/3 of prodorsal shield (median normal and does not disappear at basal 1/3 of prodorsal shield in <italic><tp:taxon-name>Tetra pinnatifidae</tp:taxon-name></italic>), coxigenital region with smooth annuli (coxigenital region annuli with round microtubercles in <italic><tp:taxon-name>Tetra pinnatifidae</tp:taxon-name></italic>).</p><!--PageBreak--></tp:treatment-sec></tp:taxon-treatment>
