# Supplementary material for: Eriophyoid mites from Qinghai Province, northwestern China with descriptions of nine new species (Acari, Eriophyoidea)
Source: Zookeys. 2012 May 21;(196):47–107. doi: 10.3897/zookeys.196.2726 (PMC3361086; doi:10.3897/zookeys.196.2726)
Supplement: XML Treatment for Tetra simonia [file zookeys.196.2726-treatment19.xml]

<!DOCTYPE tp:taxon-treatment
  PUBLIC "-//TaxonX//DTD Taxonomic Treatment Publishing DTD v0 20100105//EN" "tax-treatment-NSO.dtd">
<tp:taxon-treatment xmlns:tp="http://www.plazi.org/taxpub"><tp:treatment-meta><mixed-citation publication-type="journal"><person-group><name><surname>Li</surname><given-names>Hao-Sen</given-names></name><name><surname>Xue</surname><given-names>Xiao-Feng</given-names></name><name><surname>Hong</surname><given-names>Xiao-Yue</given-names></name></person-group><article-title>Eriophyoid mites from Qinghai Province, northwestern China with descriptions of nine new species (Acari, Eriophyoidea)</article-title><source>Zookeys</source><day>21</day><month>5</month><year>2012</year><volume>2012</volume><issue>196</issue><fpage>47</fpage><lpage>107</lpage><pub-id pub-id-type="doi">10.3897/zookeys.196.2726</pub-id></mixed-citation></tp:treatment-meta><tp:nomenclature><tp:taxon-name>
                            <tp:taxon-name-part taxon-name-part-type="genus">Tetra</tp:taxon-name-part>
                            <tp:taxon-name-part taxon-name-part-type="species">simonia</tp:taxon-name-part>
                        <object-id xmlns:xlink="http://www.w3.org/1999/xlink" xlink:type="simple">urn:lsid:zoobank.org:act:11D2D601-440B-4A7D-AD50-18F7B91B3A33</object-id>
								<object-id xmlns:xlink="http://www.w3.org/1999/xlink" xlink:type="simple">http://species-id.net/wiki/Tetra_simonia</object-id>
								</tp:taxon-name><tp:taxon-status xmlns:xlink="http://www.w3.org/1999/xlink" xlink:type="simple">sp. n.</tp:taxon-status><xref ref-type="fig" rid="F23">Figures 23</xref><xref ref-type="fig" rid="F24"/><xref ref-type="fig" rid="F25"/><xref ref-type="fig" rid="F26">–26</xref></tp:nomenclature><tp:treatment-sec sec-type="Description"><title>Description.</title><p>Female. (n = 14) Body fusiform, light yellow, 196 (196–224), 72 (72–77) wide, 78 (78) thick. <bold>Gnathosoma</bold> 22 (20–22), projecting obliquely down, pedipalp coxal seta (<italic>ep</italic>) 3 (3–4), dorsal pedipalp genual seta (<italic>d</italic>) 12 (10–12), cheliceral stylets 19 (19–20). <bold>Prodorsal shield</bold> 46 (42–46), 72 (72–77) wide, subtriangular; frontal lobe 11 (11–12); median, admedian and submedian lines robust and connected, forming an “M” shape in the middle and two “H” shapes anterior to the “M”. Scapular tubercles on rear shield margin, 3 (3–4), 46 (44–46) apart, scapular setae (<italic>sc</italic>) 14 (14–15), projecting posteriorly. <bold>Coxigenital region</bold> with 14 (14–15) smooth annuli. Coxisternal plates smooth, anterolateral setae on coxisternum <bold>I</bold> (<italic>1b</italic>) 11 (11–12), 14 (14–19) apart, proximal setae on coxisternum <bold>I</bold> (<italic>1a</italic>) 17 (17–23), 12 (12–13) apart, proximal setae on coxisternum <bold>II</bold> (<italic>2a</italic>) 53 (53–58), 28 (27–31) apart, tubercles <italic>1b</italic> and <italic>1a</italic> 8 (8–9) apart, tubercles <italic>1a</italic> and <italic>2a</italic> 9 (9–10) apart. Prosternal apodeme combined, 6 (6–8). <bold>Leg I</bold> 34 (34–37), femur 12 (11–12), basiventral femoral seta (<italic>bv</italic>) 12 (12–13); genu 8 (8–9), antaxial genual seta (<italic>l"</italic>) 24 (22–24); tibia 13 (11–13), paraxial tibial seta (<italic>l’</italic>) 7 (6–7), located at 1/3 from dorsal base; tarsus 7 (7–8), seta <italic>ft’</italic> 22 (21–22), seta <italic>ft"</italic> 23 (22–23), seta <italic>u’</italic> 6 (6–7); tarsal empodium (<italic>em</italic>) 6 (6–7), simple, 4-rayed, tarsal solenidion (<italic>ω</italic>) 6 (6–7), knobbed. <bold>Leg II</bold> 30 (30–34), femur 11 (11–12), basiventral femoral seta (<italic>bv</italic>) 13 (12–13); genu 6 (6–7), antaxial genual seta (<italic>l"</italic>) 11 (11–13); tibia 9 (7–9); tarsus 7 (6–7), seta <italic>ft’</italic> 5 (5–6), seta <italic>ft"</italic> 22 (22–24), seta <italic>u’</italic> 6 (6–7); tarsal empodium (<italic>em</italic>) 6 (6–7), simple, 4-rayed, tarsal solenidion (<italic>ω</italic>) 6 (6–7), knobbed. <bold>Opisthosoma</bold> dorsally with 31 (30–31) annuli, with dark shading on rear annular margins, ventrally with 58 (58–65) annuli, with round microtubercles. Setae <italic>c2</italic> 36 (36–42) on ventral annulus 11 (11–13), 52 (52–56) apart; setae <italic>d</italic> 77 (71–77) on ventral annulus 21 (21–23), 33 (33–38) apart; setae <italic>e</italic> 23 (20–23) on ventral annulus 37 (37–39), 18 (18–19) apart; setae <italic>f</italic> 40 (36–40) on ventral annulus 51 (51–54), 30 (30–32) apart. Setae <italic>h1</italic> 5 (4–5), <italic>h2</italic> 150 (135–150). <bold>Female genitalia</bold> 20 (18–22), 25 (24–25) wide, coverflap with 10 (10–13) longitudinal ridges, setae <italic>3a</italic> 17 (17–18), 18 (17–18) apart.</p><p>Male. (n = 1) Body fusiform, light yellow, 188, 74 wide. <bold>Gnathosoma</bold> 21, projecting obliquely downwards, pedipalp coxal seta (<italic>ep</italic>) 3, dorsal pedipalp genual seta (<italic>d</italic>) 11, cheliceral stylets 19. <bold>Prodorsal shield</bold> has the same design as female, 42, 74 wide, subtriangular; frontal lobe 11. Scapular tubercles on rear shield margin, 44 apart, scapular setae (<italic>sc</italic>) 13, projecting posteriorly. <bold>Coxigenital region</bold> with 14 smooth annuli. Coxisternal plates smooth, anterolateral setae on coxisternum <bold>I</bold> (<italic>1b</italic>) 13), 14 apart, proximal setae on coxisternum <bold>I</bold> (<italic>1a</italic>) 23, 12 apart, proximal setae on coxisternum <bold>II</bold> (<italic>2a</italic>) 49, 30 apart, tubercles <italic>1b</italic> and <italic>1a</italic> apart 8, tubercles <italic>1a</italic> and <italic>2a</italic> 10 apart. Prosternal apodeme combined, 6. <bold>Leg I</bold> 35, femur 11, basiventral femoral seta (<italic>bv</italic>) 12; genu 8, antaxial genual seta (<italic>l"</italic>) <!--PageBreak--><!--PageBreak--><!--PageBreak--><!--PageBreak--><!--PageBreak-->26; tibia 12, paraxial tibial seta (<italic>l’</italic>) 6, located at 1/3 from dorsal base; tarsus 7, seta <italic>ft’</italic> 21, seta <italic>ft"</italic> 24, seta <italic>u’</italic> 6; tarsal empodium (<italic>em</italic>) 6, simple, 4-rayed, tarsal solenidion (<italic>ω</italic>) 6, knobbed. <bold>Leg II</bold> 32, femur 10, basiventral femoral seta (<italic>bv</italic>) 14; genu 6, antaxial genual seta (<italic>l"</italic>) 11; tibia 8; tarsus 8, seta <italic>ft’</italic> 5, seta <italic>ft"</italic> 18, seta <italic>u’</italic> 6; tarsal empodium (<italic>em</italic>) 6, simple, 4-rayed, tarsal solenidion (<italic>ω</italic>) 6, knobbed. <bold>Opisthosoma</bold> dorsally with 31 annuli, with dark shading on rear annular margins, ventrally with 67 annuli, with round microtubercles. Setae <italic>c2</italic> 42 on ventral annulus 13, 58 apart; setae <italic>d</italic> 70 on ventral annulus 27, 40 apart; setae <italic>e</italic> 25 on ventral annulus 47, 20 apart; setae <italic>f</italic> 40 on ventral annulus 63, 30 apart. Setae <italic>h1</italic> 5, <italic>h2</italic> 130. <bold>Male genitalia</bold> 15, 25 wide, setae <italic>3a</italic> 18, 19 apart.</p><fig id="F23" position="float" orientation="portrait"><label>Figure 23.</label><caption><p><italic><tp:taxon-name>Tetra simonia</tp:taxon-name></italic> sp. n.: <bold>D</bold> dorsal view of female <bold>LO</bold> lateral microtubercles <bold>em</bold> empodium  <bold>L1</bold> leg I <bold>L2</bold> leg II.</p></caption><graphic xmlns:xlink="http://www.w3.org/1999/xlink" xlink:href="ZooKeys-196-047-g023.jpg" position="float" orientation="portrait" xlink:type="simple"/></fig><fig id="F24" position="float" orientation="portrait"><label>Figure 24.</label><caption><p><italic><tp:taxon-name>Tetra simonia</tp:taxon-name></italic> sp. n.: <bold>L</bold> lateral view of female <bold>IG</bold> female internal genitalia <bold>CG</bold> coxae and female genitalia <bold>CMG</bold> coxae and male genitalia.</p></caption><graphic xmlns:xlink="http://www.w3.org/1999/xlink" xlink:href="ZooKeys-196-047-g024.jpg" position="float" orientation="portrait" xlink:type="simple"/></fig><fig id="F25" position="float" orientation="portrait"><label>Figure 25.</label><caption><p><italic><tp:taxon-name>Tetra simonia</tp:taxon-name></italic> sp. n.: <bold>A</bold> dorsal view of female <bold>B</bold> ventral view of female <bold>C</bold> lateral microtubercles <bold>D </bold>empodium <bold>E</bold> dorsal view of female posterior part <bold>F</bold> ventral view of female posterior part <bold>G</bold> leg I and leg II.</p></caption><graphic xmlns:xlink="http://www.w3.org/1999/xlink" xlink:href="ZooKeys-196-047-g025.jpg" position="float" orientation="portrait" xlink:type="simple"/></fig><fig id="F26" position="float" orientation="portrait"><label>Figure 26.</label><caption><p><italic><tp:taxon-name>Tetra simonia</tp:taxon-name></italic> sp. n.: <bold>H</bold> lateral view of female <bold>I</bold> lateral view of female posterior part <bold>J</bold> female internal genitalia <bold>K</bold> prodorsal shield <bold>L</bold> coxae and female genitalia <bold>M</bold> coxae and male genitalia.</p></caption><graphic xmlns:xlink="http://www.w3.org/1999/xlink" xlink:href="ZooKeys-196-047-g026.jpg" position="float" orientation="portrait" xlink:type="simple"/></fig></tp:treatment-sec><tp:treatment-sec sec-type="Type material"><title>Type material.</title><p><bold>Holotype</bold>, female (slide number NJAUEri799, marked Holotype), from <italic><tp:taxon-name>Populus simonii</tp:taxon-name></italic> Carr. (<tp:taxon-name>Salicaceae</tp:taxon-name>), Xining, Qinghai Province, P. R. China, <named-content xmlns:xlink="http://www.w3.org/1999/xlink" content-type="dwc:verbatimCoordinates" xlink:type="simple">36°38'18"N, 101°45'27"E</named-content>, elevation 2241m, 21 July 2007, coll. Xiao-Feng Xue. <bold>Paratypes</bold>, 13 females and 1 male (slide number NJAUEri799), with the same data as holotype.</p></tp:treatment-sec><tp:treatment-sec sec-type="Additional material"><title>Additional material.</title><p>4 females (slide number NJAUEri789A), from <italic><tp:taxon-name>Populus simonii</tp:taxon-name></italic> Carr. (<tp:taxon-name>Salicaceae</tp:taxon-name>), Xining, Qinghai Province, P. R. China, <named-content xmlns:xlink="http://www.w3.org/1999/xlink" content-type="dwc:verbatimCoordinates" xlink:type="simple">36°38'18"N, 101°45'27"E</named-content>, elevation 2241m, 21 July 2007, coll. Xiao-Feng Xue. 4 females and 2 males (slide number NJAUEri823), from <italic><tp:taxon-name>Populus simonii</tp:taxon-name></italic> Carr. (<tp:taxon-name>Salicaceae</tp:taxon-name>), Beishan National Forest Park, Huzhu County, Qinghai Province, P. R. China, <named-content xmlns:xlink="http://www.w3.org/1999/xlink" content-type="dwc:verbatimCoordinates" xlink:type="simple">36°53'35"N, 102°25'56"E</named-content>, elevation 2610m, 22 July 2007, coll. Xiao-Feng Xue.</p></tp:treatment-sec><tp:treatment-sec sec-type="Relation to host"><title>Relation to host.</title><p>Vagrant on leaf lower surface. No damage to the host was observed.</p></tp:treatment-sec><tp:treatment-sec sec-type="Etymology"><title>Etymology.</title><p>The specific designation <italic>simonia</italic> is from the species name of host plant, <italic>simonii</italic>; feminine in gender.</p></tp:treatment-sec><tp:treatment-sec sec-type="Differential diagnosis"><title>Differential diagnosis.</title><p>This species is similar to <italic><tp:taxon-name>Tetra smilaxis</tp:taxon-name></italic> Xue, Song &amp; Hong, 2006a, but can be differentiated from the latter by opisthosoma with dark shading on rear annular margins (dark shading absent in <italic><tp:taxon-name>Tetra smilaxis</tp:taxon-name></italic>), prodorsal shield as wide as opisthosoma (opisthosoma wider than prodorsal shield in <italic><tp:taxon-name>Tetra smilaxis</tp:taxon-name></italic>), admedian lines connected at basal 1/3 but separate at basal 2/3 of prodorsal shield (admedian lines connected at basal 1/3 and basal 2/3 of prodorsal shield in <italic><tp:taxon-name>Tetra smilaxis</tp:taxon-name></italic>).</p></tp:treatment-sec></tp:taxon-treatment>
