# Supplementary material for: Eriophyoid mites from Qinghai Province, northwestern China with descriptions of nine new species (Acari, Eriophyoidea)
Source: Zookeys. 2012 May 21;(196):47–107. doi: 10.3897/zookeys.196.2726 (PMC3361086; doi:10.3897/zookeys.196.2726)
Supplement: XML Treatment for Diptacus berberinus [file zookeys.196.2726-treatment20.xml]

<!DOCTYPE tp:taxon-treatment
  PUBLIC "-//TaxonX//DTD Taxonomic Treatment Publishing DTD v0 20100105//EN" "tax-treatment-NSO.dtd">
<tp:taxon-treatment xmlns:tp="http://www.plazi.org/taxpub"><tp:treatment-meta><mixed-citation publication-type="journal"><person-group><name><surname>Li</surname><given-names>Hao-Sen</given-names></name><name><surname>Xue</surname><given-names>Xiao-Feng</given-names></name><name><surname>Hong</surname><given-names>Xiao-Yue</given-names></name></person-group><article-title>Eriophyoid mites from Qinghai Province, northwestern China with descriptions of nine new species (Acari, Eriophyoidea)</article-title><source>Zookeys</source><day>21</day><month>5</month><year>2012</year><volume>2012</volume><issue>196</issue><fpage>47</fpage><lpage>107</lpage><pub-id pub-id-type="doi">10.3897/zookeys.196.2726</pub-id></mixed-citation></tp:treatment-meta><tp:nomenclature><tp:taxon-name>
                            <tp:taxon-name-part taxon-name-part-type="genus">Diptacus</tp:taxon-name-part>
                            <tp:taxon-name-part taxon-name-part-type="species">berberinus</tp:taxon-name-part>
                        <object-id xmlns:xlink="http://www.w3.org/1999/xlink" xlink:type="simple">urn:lsid:zoobank.org:act:3EF374D2-74CD-46A0-833C-A80FC1EAE1E2</object-id>
								<object-id xmlns:xlink="http://www.w3.org/1999/xlink" xlink:type="simple">http://species-id.net/wiki/Diptacus_berberinus</object-id>
								</tp:taxon-name><tp:taxon-status xmlns:xlink="http://www.w3.org/1999/xlink" xlink:type="simple">sp. n.</tp:taxon-status><xref ref-type="fig" rid="F27">Figures 27</xref><xref ref-type="fig" rid="F28"/><xref ref-type="fig" rid="F29"/><xref ref-type="fig" rid="F30">–30</xref></tp:nomenclature><tp:treatment-sec sec-type="Description"><title>Description.</title><p>Female. (n = 9) Body fusiform, light yellow, 283 (280–360), 110 (102–110) wide, 115 (114–115) thick. <bold>Gnathosoma</bold> 26 (25–27), projecting downwards, pedipalp coxal seta (<italic>ep</italic>) 6 (5–6), dorsal pedipalp genual seta (<italic>d</italic>) 12 (11–12), cheliceral stylets 65 (65–66). <bold>Prodorsal shield</bold> 40 (40–46), 80 (77–80) wide, with wide and b<!--PageBreak-->road frontal lobe, 7 (7–8); median, admedian and submedian lines present, admedian lines connected at the basal 1/3 and 2/3 of prodorsal shield, forming 3 cells on each side, submedian lines connected with the median and admedian at the basal 2/3 of prodorsal shield, forming the cell-like pattern at anterior shield margin. Scapular tubercles ahead of rear shield margin, 3 (2–3), 30 (27–30) apart, scapular setae (<italic>sc</italic>) 5 (4–5), projecting centrad to forward. <bold>Coxigenital region</bold> with 13 (13–15) annuli, with triangular microtubercles. Coxisternal plate I with granules, coxisternal plate II smooth, anterolateral setae on coxisternum <bold>I</bold> (<italic>1b</italic>) 20 (18–20), 17 (17–18) apart, proximal setae on coxisternum <bold>I</bold> (<italic>1a</italic>) 43 (43–45), 19 (17–19) apart, proximal setae on coxisternum <bold>II</bold> (<italic>2a</italic>) 70 (70–80), 49 (43–56) apart, tubercles <italic>1b</italic> and <italic>1a</italic> 12 (12–13) apart, tubercles <italic>1a</italic> and <italic>2a</italic> 17 (14–17) apart. Prosternal apodeme separated, 5 (5–6). <bold>Leg I</bold> 65 (60–65), femur 20 (20–22), basiventral femoral seta (<italic>bv</italic>) absent; genu 8 (8–9), antaxial genual seta (<italic>l"</italic>) 48 (48–52); tibia 18 (17–19), paraxial tibial seta (<italic>l’</italic>) 11 (10–11), located at 1/2 from dorsal base; tarsus 11 (11–12), seta <italic>ft’</italic> 30 (29–30), seta <italic>ft"</italic> 40 (37–40), seta <italic>u’</italic> 7 (6–7); tarsal empodium (<italic>em</italic>) 11 (10–11), divided, 7-rayed on each side, tarsal solenidion (<italic>ω</italic>) 10 (10–14), knobbed. <bold>Leg II</bold> 55 (54–55), femur 20 (19–20), basiventral femoral seta (<italic>bv</italic>) absent; genu 8 (7–8), antaxial genual seta (<italic>l"</italic>) 18 (15–18); tibia 17 (16–17); tarsus 11 (10–11), seta <italic>ft’</italic> 11 (10–11), seta <italic>ft"</italic> 44 (44–50), seta <italic>u’</italic> 8 (7–8); tarsal empodium (<italic>em</italic>) 11 (10–11), divided, 7-rayed on each side, tarsal solenidion (<italic>ω</italic>) 10 (10–11), knobbed. <bold>Opisthosoma</bold> dorsally with 59 (54–62) annuli, smooth, ventrally with 106 (101–106) annuli, with triangular microtubercles. Setae <italic>c2</italic> 115 (110–115) on ventral annulus 18 (18–20), 74 (74–75) apart; setae <italic>d</italic> 100 (100–120) on ventral annulus 40 (37–40), 56 (49–56) apart; setae <italic>e</italic> 60 (55–60) on ventral annulus 65 (60–65), 31 (29–35) apart; setae <italic>f</italic> 65 (60–70) on ventral annulus 93 (87–93), 35 (35–37) apart. Setae <italic>h1</italic> 2 (1–2), <italic>h2</italic> 103 (95–165). <bold>Female genitalia</bold> 35 (31–40), 35 (34–42) wide, coverflap with short lines on base, and 4 longitudinal ridges in 2 ranks, 1 ridge near the base and 3 ridges at distal margin, setae <italic>3a</italic> 12 (11–15), 24 (24–25) apart.</p><p>Male. (n = 1) Body fusiform, light yellow, 269, 86 wide. <bold>Gnathosoma</bold> 60, projecting downwards, pedipalp coxal seta (<italic>ep</italic>) 5, dorsal pedipalp genual seta (<italic>d</italic>) 11, cheliceral stylets 65. <bold>Prodorsal shield</bold> has the same design as female, 38, 71 wide, with wide and broad frontal lobe, 7. Scapular tubercles ahead of rear shield margin, 3, 27 apart, scapular setae (<italic>sc</italic>) 4, projecting centrad to forward. <bold>Coxigenital region</bold> with 14 annuli, with triangular microtubercles. Coxisternal plate I with granules, coxisternal plate II smooth, anterolateral setae on coxisternum <bold>I</bold> (<italic>1b</italic>) 22, 16 apart, proximal setae on coxisternum <bold>I</bold> (<italic>1a</italic>) 36, 16 apart, proximal setae on coxisternum <bold>II</bold> (<italic>2a</italic>) 60, 41 apart, tubercles <italic>1b</italic> and <italic>1a</italic> 11 apart, tubercles <italic>1a</italic> and <italic>2a</italic> 12 apart. Prosternal apodeme separated, 6. <bold>Leg I</bold> 46, femur 17, basiventral femoral seta (<italic>bv</italic>) absent; genu 7, antaxial genual seta (<italic>l"</italic>) 46; tibia 13, paraxial tibial seta (<italic>l’</italic>) 10, located at 1/2 from dorsal base; tarsus 8, seta <italic>ft’</italic> 30, seta <italic>ft"</italic> 37, seta <italic>u’</italic> 6; tarsal empodium (<italic>em</italic>) 10, divided, 7-rayed on each side, tarsal solenidion (<italic>ω</italic>) 10, knobbed. <bold>Leg II</bold> 38, femur 17, basiventral femoral seta (<italic>bv</italic>) absent; genu 7, antaxial genual seta (<italic>l"</italic>) 15; tibia 13; tarsus 6, seta <italic>ft’</italic> 10, seta <italic>ft"</italic> 38, seta <italic>u’</italic> 7; tarsal empodium (<italic>em</italic>) 10, divided, 7-rayed on each side, tarsal solenidion (<italic>ω</italic>) 11, knobbed. <bold>Opisthosoma</bold> dorsally with 56 annuli, smooth, ventrally with 83 annuli, with triangular microtuber<!--PageBreak--><!--PageBreak--><!--PageBreak--><!--PageBreak--><!--PageBreak-->cles. Setae <italic>c2</italic> 95 on ventral annulus 15, 63 apart; setae <italic>d</italic> 100 on ventral annulus 30, 49 apart; setae <italic>e</italic> 55 on ventral annulus 46, 27 apart; setae <italic>f</italic> 60 on ventral annulus 71, 25 apart. Setae <italic>h1</italic> 2, <italic>h2</italic> 120. <bold>Male genitalia</bold> 23, 30 wide, setae <italic>3a</italic> 10, 23 apart.</p><fig id="F27" position="float" orientation="portrait"><label>Figure 27.</label><caption><p><italic><tp:taxon-name>Diptacus berberinus</tp:taxon-name></italic> sp. n.: <bold>D</bold> dorsal view of female <bold>IG</bold> female internal genitalia <bold>LO</bold> lateral microtubercles <bold>L1</bold> leg I <bold>L2</bold> leg II <bold>em</bold> empodium.</p></caption><graphic xmlns:xlink="http://www.w3.org/1999/xlink" xlink:href="ZooKeys-196-047-g027.jpg" position="float" orientation="portrait" xlink:type="simple"/></fig><fig id="F28" position="float" orientation="portrait"><label>Figure 28.</label><caption><p><italic><tp:taxon-name>Diptacus berberinus</tp:taxon-name></italic> sp. n.: <bold>L</bold> lateral view of female <bold>CMG</bold> coxae and male genitalia <bold>CG</bold> coxae and female genitalia.</p></caption><graphic xmlns:xlink="http://www.w3.org/1999/xlink" xlink:href="ZooKeys-196-047-g028.jpg" position="float" orientation="portrait" xlink:type="simple"/></fig><fig id="F29" position="float" orientation="portrait"><label>Figure 29.</label><caption><p><italic><tp:taxon-name>Diptacus berberinus</tp:taxon-name></italic> sp. n.: <bold>A</bold> dorsal view of female <bold>B</bold> ventral view of female <bold>C</bold> lateral microtubercles <bold>D</bold> empodium <bold>E</bold> dorsal view of female posterior part <bold>F</bold> ventral view of female posterior part <bold>G</bold> leg I and leg II.</p></caption><graphic xmlns:xlink="http://www.w3.org/1999/xlink" xlink:href="ZooKeys-196-047-g029.jpg" position="float" orientation="portrait" xlink:type="simple"/></fig><fig id="F30" position="float" orientation="portrait"><label>Figure 30.</label><caption><p><italic><tp:taxon-name>Diptacus berberinus</tp:taxon-name></italic> sp. n.: <bold>H</bold> lateral view of female <bold>I</bold> coxae and female genitalia <bold>J</bold> lateral view of female posterior part <bold>K</bold> female internal genitalia <bold>L</bold> coxae and male genitalia <bold>M</bold> prodorsal shield.</p></caption><graphic xmlns:xlink="http://www.w3.org/1999/xlink" xlink:href="ZooKeys-196-047-g030.jpg" position="float" orientation="portrait" xlink:type="simple"/></fig></tp:treatment-sec><tp:treatment-sec sec-type="Type material"><title>Type material.</title><p><bold>Holotype</bold>, female (slide number 783, marked Holotype), from <italic><tp:taxon-name>Berberis amurensis</tp:taxon-name></italic> Rupr.(<tp:taxon-name>Berberidaceae</tp:taxon-name>), Mengda Natural Reserve, Xunhua County, Qinghai Province, P. R. China, <named-content xmlns:xlink="http://www.w3.org/1999/xlink" content-type="dwc:verbatimCoordinates" xlink:type="simple">35°47'38"N, 102°40'40"E</named-content>, elevation 2523m, 19 July 2007, coll. Xiao-Feng Xue. <bold>Paratypes</bold>, 8 females and 1 male (slide number 783), with the same data as holotype.</p></tp:treatment-sec><tp:treatment-sec sec-type="Relation to host"><title>Relation to host.</title><p>Vagrant on leaf lower surface. No damage to the host was observed.</p></tp:treatment-sec><tp:treatment-sec sec-type="Etymology"><title>Etymology.</title><p>The specific designation <italic>berberinus</italic> is from the generic name of host plant, <italic><tp:taxon-name>Berberis</tp:taxon-name></italic>; masculine in gender.</p></tp:treatment-sec><tp:treatment-sec sec-type="Differential diagnosis"><title>Differential diagnosis.</title><p>This species is similar to <italic><tp:taxon-name>Diptacus maddenis</tp:taxon-name></italic> Song, Xue &amp; Hong, 2007a, but can be differentiated from the latter by opisthosomal dorsal annuli smooth (opisthosomal dorsal annuli with elongated microtubercles in <italic><tp:taxon-name>Diptacus maddenis</tp:taxon-name></italic>), female genital coverflap with short lines at the base (genital coverflap with granules in <italic><tp:taxon-name>Diptacus maddenis</tp:taxon-name></italic>), tarsal empodium 7-rayed (4-rayed in <italic><tp:taxon-name>Diptacus maddenis</tp:taxon-name></italic>).</p></tp:treatment-sec></tp:taxon-treatment>
