# Supplementary material for: Eriophyoid mites from Qinghai Province, northwestern China with descriptions of nine new species (Acari, Eriophyoidea)
Source: Zookeys. 2012 May 21;(196):47–107. doi: 10.3897/zookeys.196.2726 (PMC3361086; doi:10.3897/zookeys.196.2726)
Supplement: XML Treatment for Diptacus mengdaensis [file zookeys.196.2726-treatment21.xml]

<!DOCTYPE tp:taxon-treatment
  PUBLIC "-//TaxonX//DTD Taxonomic Treatment Publishing DTD v0 20100105//EN" "tax-treatment-NSO.dtd">
<tp:taxon-treatment xmlns:tp="http://www.plazi.org/taxpub"><tp:treatment-meta><mixed-citation publication-type="journal"><person-group><name><surname>Li</surname><given-names>Hao-Sen</given-names></name><name><surname>Xue</surname><given-names>Xiao-Feng</given-names></name><name><surname>Hong</surname><given-names>Xiao-Yue</given-names></name></person-group><article-title>Eriophyoid mites from Qinghai Province, northwestern China with descriptions of nine new species (Acari, Eriophyoidea)</article-title><source>Zookeys</source><day>21</day><month>5</month><year>2012</year><volume>2012</volume><issue>196</issue><fpage>47</fpage><lpage>107</lpage><pub-id pub-id-type="doi">10.3897/zookeys.196.2726</pub-id></mixed-citation></tp:treatment-meta><tp:nomenclature><tp:taxon-name>
                            <tp:taxon-name-part taxon-name-part-type="genus">Diptacus</tp:taxon-name-part>
                            <tp:taxon-name-part taxon-name-part-type="species">mengdaensis</tp:taxon-name-part>
                        <object-id xmlns:xlink="http://www.w3.org/1999/xlink" xlink:type="simple">urn:lsid:zoobank.org:act:12904959-7EE9-4780-BCC1-EF886FA54F98</object-id>
								<object-id xmlns:xlink="http://www.w3.org/1999/xlink" xlink:type="simple">http://species-id.net/wiki/Diptacus_mengdaensis</object-id>
								</tp:taxon-name><tp:taxon-status xmlns:xlink="http://www.w3.org/1999/xlink" xlink:type="simple">sp. n.</tp:taxon-status><xref ref-type="fig" rid="F31">Figures 31</xref><xref ref-type="fig" rid="F32"/><xref ref-type="fig" rid="F33">–33</xref></tp:nomenclature><tp:treatment-sec sec-type="Description"><title>Description.</title><p>Female. (n = 13) Body fusiform, light yellow, 215 (210–232), 104 (104–105) wide, 71 (71–74) thick. <bold>Gnathosoma</bold> 25 (24–25), projecting downwards, pedipalp coxal seta (<italic>ep</italic>) 4 (4–5), dorsal pedipalp genual seta (<italic>d</italic>) 14 (14–15), cheliceral stylets 62 (61–62). <bold>Prodorsal shield</bold> 50 (50–51), 76 (71–76) wide, with wide and broad frontal lobe, 7 (7–8); median, admedian and submedian lines present, admedian lines connected at the base of prodorsal shield, ending at basal 1/3 of prodorsal shield. Scapular tubercles ahead of rear shield margin, 3 (3–4), 34 (34–35) apart, scapular setae (<italic>sc</italic>) 6 (6–7), projecting centrad. <bold>Coxigenital region</bold> with 16 (15–16) annuli, with microtubercles. Coxisternal plates with short lines, anterolateral setae on coxisternum <bold>I</bold> (<italic>1b</italic>) 16 (16–18), 18 (18–20) apart, proximal setae on coxisternum <bold>I</bold> (<italic>1a</italic>) 25 (25–26), 17 (17–18) apart, proximal setae on coxisternum <bold>II</bold> (<italic>2a</italic>) 60 (60–70), 44 (44–45) apart, tubercles <italic>1b</italic> and <italic>1a</italic> 12 (12–13) apart, tubercles <italic>1a</italic> and <italic>2a</italic> 16 (16–17) apart. Prosternal apodeme separated, 10 (9–10). <bold>Leg I</bold> 60 (58–60), femur 16 (16–17), basiventral femoral seta (<italic>bv</italic>) absent; genu 10 (8–10), antaxial genual seta (<italic>l"</italic>) 52 (52–53); tibia 17 (16–17), paraxial tibial seta (<italic>l’</italic>) 10 (9–10), located at 1/3 from dorsal base; tarsus 11 (10–11), seta <italic>ft’</italic> 30 (25–30), seta <italic>ft"</italic> 40 (32–40), seta <italic>u’</italic> 6 (5–6); tarsal empodium (<italic>em</italic>) 8 (8–9), divided, 5-rayed at each side, tarsal solenidion (<italic>ω</italic>) 9 (9–10), knobbed. <bold>Leg II</bold> 54 (50–54), femur 18 (17–18), basiventral femoral seta (<italic>bv</italic>) absent; genu 7 (7–8), antaxial genual seta (<italic>l"</italic>) 16 (15–16); tibia 11 (9–11); tarsus 8 (8–10), seta <italic>ft’</italic> 12 (12–13), seta <italic>ft"</italic> 34 (34–34), seta <italic>u’</italic> 5 (5–6); tarsal empodium (<italic>em</italic>) 9 (8<!--PageBreak--><!--PageBreak--><!--PageBreak--><!--PageBreak-->–9), divided, 5-rayed at each side, tarsal solenidion (<italic>ω</italic>) 9 (9–10), knobbed. <bold>Opisthosoma</bold> dorsally with 44 (44–48) annuli, smooth, ventrally with 112 (112–115) annuli, with round microtubercles. Setae <italic>c2</italic> 55 (54–55) on ventral annulus 16 (16–18), 76 (70–76) apart; setae <italic>d</italic> 90 (90–93) on ventral annulus 39 (39–42), 51 (51–53) apart; setae <italic>e</italic> 70 (65–70) on ventral annulus 67 (67–69), 29 (29–31) apart; setae <italic>f</italic> 50 (50–55) on ventral annulus 98 (98–101), 37 (36–37) apart. Setae <italic>h1</italic> 2 (2–3), <italic>h2</italic> 152 (150–152). <bold>Female genitalia</bold> 24 (24–25), 37 (37–39) wide, coverflap with 4 longitudinal ridges in 2 ranks, 1 near the base and 3 at distal margin, setae <italic>3a</italic> 12 (10–12), 20 (20–21) apart.</p><p>Male. Unknown.</p><fig id="F31" position="float" orientation="portrait"><label>Figure 31.</label><caption><p><italic><tp:taxon-name>Diptacus mengdaensis</tp:taxon-name></italic> sp. n.: <bold>D</bold> dorsal view of female <bold>LO</bold> lateral microtubercles <bold>em</bold> empodium <bold>L1</bold> leg I <bold>L2</bold> leg II.</p></caption><graphic xmlns:xlink="http://www.w3.org/1999/xlink" xlink:href="ZooKeys-196-047-g031.jpg" position="float" orientation="portrait" xlink:type="simple"/></fig><fig id="F32" position="float" orientation="portrait"><label>Figure 32.</label><caption><p><italic><tp:taxon-name>Diptacus mengdaensis</tp:taxon-name></italic> sp. n.: <bold>L</bold> lateral view of female <bold>IG</bold> female internal genitalia <bold>CG</bold> coxae and female genitalia.</p></caption><graphic xmlns:xlink="http://www.w3.org/1999/xlink" xlink:href="ZooKeys-196-047-g032.jpg" position="float" orientation="portrait" xlink:type="simple"/></fig><fig id="F33" position="float" orientation="portrait"><label>Figure 33.</label><caption><p><italic><tp:taxon-name>Diptacus mengdaensis</tp:taxon-name></italic>sp. n.: <bold>A</bold> dorsal view of female <bold>B</bold> ventral view of female <bold>C</bold> dorsal view of female posterior part <bold>D</bold> ventral view of female posterior part <bold>E</bold> prodorsal shield <bold>F</bold> lateral microtubercles <bold>G</bold> empodium <bold>H</bold> coxae and female genitalia.</p></caption><graphic xmlns:xlink="http://www.w3.org/1999/xlink" xlink:href="ZooKeys-196-047-g033.jpg" position="float" orientation="portrait" xlink:type="simple"/></fig></tp:treatment-sec><tp:treatment-sec sec-type="Type material"><title>Type material.</title><p><bold>Holotype</bold>, female (slide number NJAUEri777, marked Holotype), from <italic><tp:taxon-name>Lonicera elisae</tp:taxon-name></italic> Franch. (<tp:taxon-name>Caprifoliaceae</tp:taxon-name>), Mengda Natural Reserve, Xunhua County, Qinghai Province, P. R. China, <named-content xmlns:xlink="http://www.w3.org/1999/xlink" content-type="dwc:verbatimCoordinates" xlink:type="simple">35°47'38"N, 102°40'40"E</named-content>, elevation 2523m, 19 July 2007, coll. Xiao-Feng Xue. <bold>Paratypes</bold>, 12 females (slide number NJAUEri777), with the same data as holotype.</p></tp:treatment-sec><tp:treatment-sec sec-type="Relation to host"><title>Relation to host.</title><p>Vagrant on leaf lower surface. No damage to the host was observed.</p></tp:treatment-sec><tp:treatment-sec sec-type="Etymology"><title>Etymology.</title><p>The specific designation <italic>mengdaensis</italic> is from the place name Mengda Natural Reserve, where this new species was collected; feminine in gender.</p></tp:treatment-sec><tp:treatment-sec sec-type="Differential diagnosis"><title>Differential diagnosis.</title><p>This species is similar to <italic><tp:taxon-name>Diptacus lonicerae</tp:taxon-name></italic> Kuang, 2001, but can be differentiated from the latter by prodorsal shield with admedian lines and submedian lines separated (admedian lines and submedian lines connected in <italic><tp:taxon-name>Diptacus lonicerae</tp:taxon-name></italic>), prodorsal shield frontal lobe wide and broad (frontal lobe small in <italic><tp:taxon-name>Diptacus lonicerae</tp:taxon-name></italic>), female genital coverflap with 4 longitudinal ridges in 2 ranks, 1 near the base and 3 far from the base (female genital coverflap with 6–8 longitudinal ridges in <italic><tp:taxon-name>Diptacus lonicerae</tp:taxon-name></italic>).</p></tp:treatment-sec></tp:taxon-treatment>
