# Supplementary material for: Eriophyoid mites from Qinghai Province, northwestern China with descriptions of nine new species (Acari, Eriophyoidea)
Source: Zookeys. 2012 May 21;(196):47–107. doi: 10.3897/zookeys.196.2726 (PMC3361086; doi:10.3897/zookeys.196.2726)
Supplement: XML Treatment for Rhyncaphytoptus ulmi [file zookeys.196.2726-treatment22.xml]

<!DOCTYPE tp:taxon-treatment
  PUBLIC "-//TaxonX//DTD Taxonomic Treatment Publishing DTD v0 20100105//EN" "tax-treatment-NSO.dtd">
<tp:taxon-treatment xmlns:tp="http://www.plazi.org/taxpub"><tp:treatment-meta><mixed-citation publication-type="journal"><person-group><name><surname>Li</surname><given-names>Hao-Sen</given-names></name><name><surname>Xue</surname><given-names>Xiao-Feng</given-names></name><name><surname>Hong</surname><given-names>Xiao-Yue</given-names></name></person-group><article-title>Eriophyoid mites from Qinghai Province, northwestern China with descriptions of nine new species (Acari, Eriophyoidea)</article-title><source>Zookeys</source><day>21</day><month>5</month><year>2012</year><volume>2012</volume><issue>196</issue><fpage>47</fpage><lpage>107</lpage><pub-id pub-id-type="doi">10.3897/zookeys.196.2726</pub-id></mixed-citation></tp:treatment-meta><tp:nomenclature><tp:taxon-name>
                            <tp:taxon-name-part taxon-name-part-type="genus">Rhyncaphytoptus</tp:taxon-name-part>
                            <tp:taxon-name-part taxon-name-part-type="species">ulmi</tp:taxon-name-part>
                        <object-id xmlns:xlink="http://www.w3.org/1999/xlink" xlink:type="simple">http://species-id.net/wiki/Rhyncaphytoptus_ulmi</object-id>
								</tp:taxon-name><tp:taxon-authority>Xin &amp; Dong, 1981</tp:taxon-authority><tp:nomenclature-citation-list><tp:nomenclature-citation><tp:taxon-name>Rhyncaphytoptus ulmi</tp:taxon-name><comment><xref ref-type="bibr" rid="B30">Xin and Dong 1981</xref>: 216–217, figures 2–3.</comment></tp:nomenclature-citation><tp:nomenclature-citation><tp:taxon-name>Rhyncaphytoptus ulmi</tp:taxon-name><comment>; <xref ref-type="bibr" rid="B1">Amrine and Stasny 1994</xref>: 277.</comment></tp:nomenclature-citation><tp:nomenclature-citation><tp:taxon-name>Rhyncaphytoptus ulmi</tp:taxon-name><comment>; <xref ref-type="bibr" rid="B3">Amrine and Stasny 1996</xref>: 300.</comment></tp:nomenclature-citation><tp:nomenclature-citation><tp:taxon-name>Rhyncaphytoptus ulmi</tp:taxon-name><comment>; <xref ref-type="bibr" rid="B6">Hong and Zhang 1996</xref>: 79, figures 188–1–188–2.</comment></tp:nomenclature-citation><tp:nomenclature-citation><tp:taxon-name>Rhyncaphytoptus ulmi</tp:taxon-name><comment>; <xref ref-type="bibr" rid="B17">Kuang et al. 2005</xref>: 155–156, figure 158.</comment></tp:nomenclature-citation><tp:nomenclature-citation><tp:taxon-name>Rhyncaphytoptus ulmi</tp:taxon-name><comment>; <xref ref-type="bibr" rid="B32">Xue et al. 2006b</xref>: 3.</comment></tp:nomenclature-citation><tp:nomenclature-citation><tp:taxon-name>Rhyncaphytoptus ulmi</tp:taxon-name><comment>; <xref ref-type="bibr" rid="B24">Song et al. 2007b</xref>: 59.</comment></tp:nomenclature-citation><tp:nomenclature-citation><tp:taxon-name>Rhyncaphytoptus ulmi</tp:taxon-name><comment>; <xref ref-type="bibr" rid="B36">Xue et al. 2009</xref>: 3.</comment></tp:nomenclature-citation></tp:nomenclature-citation-list></tp:nomenclature><tp:treatment-sec sec-type="Material examined"><title>Material examined.</title><p>16 females (slide number NJAUEri792B and NJAUEri795), from <italic><tp:taxon-name>Ulmus</tp:taxon-name></italic> sp. (<tp:taxon-name>Ulmaceae</tp:taxon-name>), Xining, Qinghai Province, P. R. China, <named-content xmlns:xlink="http://www.w3.org/1999/xlink" content-type="dwc:verbatimCoordinates" xlink:type="simple">36°38'18"N, 101°45'27"E</named-content>, elevation 2241m, 21 July 2007, coll. Xiao-Feng Xue.</p></tp:treatment-sec><tp:treatment-sec sec-type="Host"><title>Host.</title><p><italic><tp:taxon-name>Ulmus</tp:taxon-name></italic> sp. (<tp:taxon-name>Ulmaceae</tp:taxon-name>).</p></tp:treatment-sec><tp:treatment-sec sec-type="Relation to host"><title>Relation to host.</title><p>Vagrant on leaf lower surface. No damage to the host was observed.</p></tp:treatment-sec><tp:treatment-sec sec-type="Distribution"><title>Distribution.</title><p>China (Jiangsu, Gansu, Jilin, Liaoning, Shaanxi, Shandong, Xinjiang, Qinghai).</p></tp:treatment-sec><ref-list><ref id="B30"><mixed-citation xmlns:xlink="http://www.w3.org/1999/xlink" xlink:type="simple"><person-group><name name-style="western"><surname>Xin</surname><given-names>JL</given-names></name><name name-style="western"><surname>Dong</surname><given-names>HQ</given-names></name></person-group> (<year>1981</year>)<article-title> Two new species of the genus <italic>Rhyncaphytoptus</italic> from China.</article-title><source>Fudan Journal (National Science) </source><volume>20</volume> (<issue>2</issue>): <fpage>216</fpage>-<lpage>219</lpage>.</mixed-citation></ref><ref id="B1"><mixed-citation xmlns:xlink="http://www.w3.org/1999/xlink" xlink:type="simple"><person-group><name name-style="western"><surname>Amrine</surname><given-names>JW Jr</given-names></name><name name-style="western"><surname>Stasny</surname><given-names>TA</given-names></name></person-group> (<year>1994</year>)<source> Catalog of the Eriophyoidea (Acarina: Prostigmata) of the world.</source><publisher-name>Indira Publishing House, West Bloomfield, Michigan</publisher-name>, <publisher-loc>U.S.A.</publisher-loc>, <lpage>804</lpage> pp.</mixed-citation></ref><ref id="B3"><mixed-citation xmlns:xlink="http://www.w3.org/1999/xlink" xlink:type="simple"><person-group><name name-style="western"><surname>Amrine</surname><given-names>JW Jr</given-names></name><name name-style="western"><surname>Stasny</surname><given-names>TA</given-names></name></person-group> (<year>1996</year>)<article-title> Corrections to the catalog of the Eriophyoidea (Acarina: Prostigmata) of the world.</article-title><source>International Journal of Acarology </source><volume>22</volume> (<issue>4</issue>): <fpage>295</fpage>-<lpage>304</lpage>. doi: <ext-link ext-link-type="uri" xlink:href="http://dx.doi.org/10.1080/01647959608684108" xlink:type="simple">10.1080/01647959608684108</ext-link></mixed-citation></ref><ref id="B6"><mixed-citation xmlns:xlink="http://www.w3.org/1999/xlink" xlink:type="simple"><person-group><name name-style="western"><surname>Hong</surname><given-names>XY</given-names></name><name name-style="western"><surname>Zhang</surname><given-names>ZQ</given-names></name></person-group> (<year>1996</year>)<source> The eriophyoid mites of China: an illustrated catalog and identification keys (Acari: Prostigmata: Eriophyoidea).</source><publisher-name>Associated Publishers, Florida</publisher-name>, <publisher-loc>U.S.A.</publisher-loc>, <lpage>318</lpage> pp.</mixed-citation></ref><ref id="B17"><mixed-citation xmlns:xlink="http://www.w3.org/1999/xlink" xlink:type="simple"><person-group><name name-style="western"><surname>Kuang</surname><given-names>HY</given-names></name><name name-style="western"><surname>Luo</surname><given-names>GH</given-names></name><name name-style="western"><surname>Wang</surname><given-names>AW</given-names></name></person-group> (<year>2005</year>)<source> Fauna of Eriophyid mites from China (II) (Acari: Eriophyoidea).</source><publisher-name>China Forestry Publishing House, Beijing</publisher-name>, <publisher-loc>China</publisher-loc>, <lpage>176</lpage> pp.</mixed-citation></ref><ref id="B32"><mixed-citation xmlns:xlink="http://www.w3.org/1999/xlink" xlink:type="simple"><person-group><name name-style="western"><surname>Xue</surname><given-names>XF</given-names></name><name name-style="western"><surname>Song</surname><given-names>ZW</given-names></name><name name-style="western"><surname>Hong</surname><given-names>XY</given-names></name></person-group> (<year>2006b</year>)<article-title> Six new species of Rhyncaphytoptinae from northwestern China (Acari: Eriophyoidea: Diptilomiopidae).</article-title><source>Zootaxa </source><volume>1225</volume>: <fpage>1</fpage>-<lpage>19</lpage>.</mixed-citation></ref><ref id="B24"><mixed-citation xmlns:xlink="http://www.w3.org/1999/xlink" xlink:type="simple"><person-group><name name-style="western"><surname>Song</surname><given-names>ZW</given-names></name><name name-style="western"><surname>Xue</surname><given-names>XF</given-names></name><name name-style="western"><surname>Hong</surname><given-names>XY</given-names></name></person-group> (<year>2007b</year>)<article-title> Four new species and a new synonym in the genus <italic>Rhyncaphytoptus</italic> Keifer (Acari: Eriophyoidea: Diptilomiopidae) from China.</article-title><source>Zootaxa </source><volume>1520</volume>: <fpage>57</fpage>-<lpage>68</lpage>.</mixed-citation></ref><ref id="B36"><mixed-citation xmlns:xlink="http://www.w3.org/1999/xlink" xlink:type="simple"><person-group><name name-style="western"><surname>Xue</surname><given-names>XF</given-names></name><name name-style="western"><surname>Song</surname><given-names>ZW</given-names></name><name name-style="western"><surname>Hong</surname><given-names>XY</given-names></name></person-group> (<year>2009</year>)<article-title> Five new species of <italic>Phyllocoptes</italic> from China (Acari: Eriophyidae).</article-title><source>International Journal of Acarology </source><volume>35</volume> (<issue>2</issue>): <fpage>133</fpage>-<lpage>148</lpage>. doi: <ext-link ext-link-type="uri" xlink:href="http://dx.doi.org/10.1080/01647950902934234" xlink:type="simple">10.1080/01647950902934234</ext-link></mixed-citation></ref></ref-list></tp:taxon-treatment>
