# Supplementary material for: Eriophyoid mites from Qinghai Province, northwestern China with descriptions of nine new species (Acari, Eriophyoidea)
Source: Zookeys. 2012 May 21;(196):47–107. doi: 10.3897/zookeys.196.2726 (PMC3361086; doi:10.3897/zookeys.196.2726)
Supplement: XML Treatment for Rhyncaphytoptus spinus [file zookeys.196.2726-treatment23.xml]

<!DOCTYPE tp:taxon-treatment
  PUBLIC "-//TaxonX//DTD Taxonomic Treatment Publishing DTD v0 20100105//EN" "tax-treatment-NSO.dtd">
<tp:taxon-treatment xmlns:tp="http://www.plazi.org/taxpub"><tp:treatment-meta><mixed-citation publication-type="journal"><person-group><name><surname>Li</surname><given-names>Hao-Sen</given-names></name><name><surname>Xue</surname><given-names>Xiao-Feng</given-names></name><name><surname>Hong</surname><given-names>Xiao-Yue</given-names></name></person-group><article-title>Eriophyoid mites from Qinghai Province, northwestern China with descriptions of nine new species (Acari, Eriophyoidea)</article-title><source>Zookeys</source><day>21</day><month>5</month><year>2012</year><volume>2012</volume><issue>196</issue><fpage>47</fpage><lpage>107</lpage><pub-id pub-id-type="doi">10.3897/zookeys.196.2726</pub-id></mixed-citation></tp:treatment-meta><tp:nomenclature><tp:taxon-name>
                            <tp:taxon-name-part taxon-name-part-type="genus">Rhyncaphytoptus</tp:taxon-name-part>
                            <tp:taxon-name-part taxon-name-part-type="species">spinus</tp:taxon-name-part>
                        <object-id xmlns:xlink="http://www.w3.org/1999/xlink" xlink:type="simple">urn:lsid:zoobank.org:act:F3227702-A360-40D4-9367-E395D5F361DE</object-id>
								<object-id xmlns:xlink="http://www.w3.org/1999/xlink" xlink:type="simple">http://species-id.net/wiki/Rhyncaphytoptus_spinus</object-id>
								</tp:taxon-name><tp:taxon-status xmlns:xlink="http://www.w3.org/1999/xlink" xlink:type="simple">sp. n.</tp:taxon-status><xref ref-type="fig" rid="F34">Figures 34</xref><xref ref-type="fig" rid="F35"/><xref ref-type="fig" rid="F36">–36</xref></tp:nomenclature><tp:treatment-sec sec-type="Description"><title>Description.</title><p>Female. (n = 6) Body fusiform, light yellow, 270 (232–323), 82 (82–91) wide, 105 (104–105) thick. <bold>Gnathosoma</bold> 58 (56–59), projecting downwards, suboral plate present, pedipalp coxal seta (<italic>ep</italic>) 4 (4–5), dorsal pedipalp genual seta (<italic>d</italic>) 10 (9–11), palp tarsus ventral seta (<italic>v</italic>) 4 (3–4), cheliceral stylets 71 (71–72). <bold>Prodorsal shield</bold> 38 (38–40), 60 (57–64) wide, with broad frontal lobe, 7 (6–7); median, admedian and submedian lines present, median, admedian lines connected at basal 1/3 and 2/3 of prodorsal shield, forming three cells each both side. Scapular tubercles ahead of rear shield margin, 6 (5–6), 34 (34–40) apart, scapular setae (<italic>sc</italic>) 21 (21–25), projecting forward, knobbed at the end. <bold>Coxigenital region</bold> with 15 (14–15) annuli, with microtubercles. Coxisternal plates smooth, anterolateral setae on coxisternum <bold>I</bold> (<italic>1b</italic>) 28 (26–28), 16 (16–18) apart, proximal setae on coxisternum <bold>I</bold> (<italic>1a</italic>) 46 (44–46), 10 (10–13) apart, proximal setae on coxisternum <bold>II</bold> (<italic>2a</italic>) 80 (71–80), 30 (30–36) apart, tubercles <italic>1b</italic> and <italic>1a</italic> 6 (5–7) apart, tubercles <italic>1a</italic> and <italic>2a</italic> 9 (9–13) apart. Prosternal apodeme combined, 6 (6–7). <bold>Leg I</bold> 44 (43–49), femur 16 (16–17), basiventral femoral seta (<italic>bv</italic>) 18 (15–20); genu 8 (8–9), antaxial genual seta (<italic>l"</italic>) 30 (30–32); tibia 12 (12–13), paraxial tibial seta (<italic>l’</italic>) 14 (14–17), located at 1/3 from dorsal base; tarsus 9 (9–10), seta <italic>ft’</italic> 26 (24–28), seta <italic>ft"</italic> 35 (34–35), seta <italic>u’</italic> 8 (6–8); tarsal empodium (<italic>em</italic>) 12 (12–13), simple, 8-rayed, tarsal solenidion (<italic>ω</italic>) 11 (10–11), tapered. <bold>Leg II</bold> 41 (41–46), femur 14 (14–16), basiventral femoral seta (<italic>bv</italic>) 18 (18–19); genu 7 (7–8), antaxial genual seta (<italic>l"</italic>) 10 (10–11); tibia 11 (10–11); tarsus 8 (8–10), seta <italic>ft’</italic> 12 (12–13), seta <italic>ft"</italic> 34 (34–34), seta <italic>u’</italic> 7 (6–7); tarsal empodium (<italic>em</italic>) 12 (12–13), simple, 8-rayed, tarsal solenidion (<italic>ω</italic>) 11 (10–11), tapered. <bold>Opisthosoma</bold> dorsally with 38 (38–42) annuli, with long spiny microtubercles, ventrally with 98 (97–98) annuli, with triangle microtubercles. Setae <italic>c2</italic> 33 (31–33) on ventral annulus 17 (17–19), 76 (71–76) apart; setae <italic>d</italic> 97 (95–97) on ventral annulus 38 (38–40), 53 (53–69) apart; setae <italic>e</italic> 41 (41–45) on ventral annulus 60 (59–61), 31 (31–39) apart; setae <italic>f</italic> 36 (36–38) on ventral annulus 92 (92–93), 28 (28–30) apart. Setae <italic>h1</italic> 5 (5–6), <italic>h2</italic> 110 (110–115). <bold>Female genitalia</bold> 21 (18–21), 32 (32–35) wide, coverflap smooth, setae <italic>3a</italic> 75 (70–75), 20 (20–23) apart.</p><p>Male. Unknown.</p><fig id="F34" position="float" orientation="portrait"><label>Figure 34.</label><caption><p><italic><tp:taxon-name>Rhyncaphytoptus spinus</tp:taxon-name></italic> sp. n.: <bold>D</bold> dorsal view of female <bold>L1</bold> leg I <bold>L2</bold> leg II <bold>IG</bold> female internal genitalia <bold>em</bold> empodium.</p></caption><graphic xmlns:xlink="http://www.w3.org/1999/xlink" xlink:href="ZooKeys-196-047-g034.jpg" position="float" orientation="portrait" xlink:type="simple"/></fig><fig id="F35" position="float" orientation="portrait"><label>Figure 35.</label><caption><p><italic><tp:taxon-name>Rhyncaphytoptus spinus</tp:taxon-name></italic> sp. n.: <bold>V</bold> ventral view of female <bold>CG</bold> coxae and female genitalia <bold>LO</bold> lateral microtubercles.</p></caption><graphic xmlns:xlink="http://www.w3.org/1999/xlink" xlink:href="ZooKeys-196-047-g035.jpg" position="float" orientation="portrait" xlink:type="simple"/></fig><fig id="F36" position="float" orientation="portrait"><label>Figure 36.</label><caption><p><italic><tp:taxon-name>Rhyncaphytoptus spinus</tp:taxon-name></italic> sp. n.: <bold>A</bold> dorsal view of female <bold>B</bold> ventral view of female <bold>C</bold> prodorsal shield <bold>D</bold> coxae and female genitalia <bold>E</bold> dorsal view of female posterior part <bold>F</bold> ventral view of female posterior part <bold>G</bold> empodium <bold>H</bold> leg I and leg II <bold>I</bold> female internal genitalia.</p></caption><graphic xmlns:xlink="http://www.w3.org/1999/xlink" xlink:href="ZooKeys-196-047-g036.jpg" position="float" orientation="portrait" xlink:type="simple"/></fig></tp:treatment-sec><tp:treatment-sec sec-type="Type material"><title>Type material.</title><p><bold>Holotype</bold>, female (slide number NJAUEri820, marked Holotype), from <italic><tp:taxon-name>Lonicera rupicola</tp:taxon-name></italic> Hook. f. et Thoms. (<tp:taxon-name>Caprifoliaceae</tp:taxon-name>), Beishan National Forest<!--PageBreak--><!--PageBreak--><!--PageBreak--><!--PageBreak--> Park, Huzhu County, Qinghai Province, P. R. China, <named-content xmlns:xlink="http://www.w3.org/1999/xlink" content-type="dwc:verbatimCoordinates" xlink:type="simple">36°53'35"N, 102°25'56"E</named-content>, elevation 2610m, 22 July 2007, coll. Xiao-Feng Xue. <bold>Paratypes</bold>, 5 females (slide number NJAUEri820), with the same data as holotype.</p></tp:treatment-sec><tp:treatment-sec sec-type="Relation to host"><title>Relation to host.</title><p>Vagrant on leaf lower surface. No damage to the host was observed.</p></tp:treatment-sec><tp:treatment-sec sec-type="Etymology"><title>Etymology.</title><p>The specific designation <italic>spinus</italic> is from the character of the dorsal opisthosomal microtubercles, spiny, “spina, spinus” in Latin; masculine in gender.</p></tp:treatment-sec><tp:treatment-sec sec-type="Differential diagnosis"><title>Differential diagnosis.</title><p>This species is similar to <italic><tp:taxon-name>Rhyncaphytoptus guanegounis</tp:taxon-name></italic> Song, Xue &amp; Hong, 2007b, but can be differentiated from the latter by median, admedian and submedian lines present on prodorsal shield (prodorsal shield smooth in <italic><tp:taxon-name>Rhyncaphytoptus guanegounis</tp:taxon-name></italic>), prodorsal shield with wide and broad frontal lobe (prodorsal shield with long and broad frontal lobe in <italic><tp:taxon-name>Rhyncaphytoptus guanegounis</tp:taxon-name></italic>), opisthosomal dorsal annuli with spiny microtubercles (opisthosomal dorsal annuli smooth in <italic><tp:taxon-name>Rhyncaphytoptus guanegounis</tp:taxon-name></italic>), tarsal empodium (<italic>em</italic>) 8-rayed (6-rayed in <italic><tp:taxon-name>Rhyncaphytoptus guanegounis</tp:taxon-name></italic>).</p></tp:treatment-sec></tp:taxon-treatment>
